# Supplementary material for: Flood induced phenotypic plasticity in amphibious genus Elatine (Elatinaceae)
Source: PeerJ. 2015 Dec 10;3:e1473. doi: 10.7717/peerj.1473 (PMC4690399; doi:10.7717/peerj.1473)
Supplement: Supplemental Information 1 [file peerj-03-1473-s001.xls]

## Sheet: seeds
species	group	length	width	curvature	number of pits
BRA	BRAte	0.54	0.26	66	17
BRA	BRAte	0.41	0.25	65	18
BRA	BRAte	0.42	0.21	18	19
BRA	BRAte	0.42	0.21	0	21
BRA	BRAte	0.41	0.26	30	20
BRA	BRAte	0.4	0.23	55	17
BRA	BRAte	0.41	0.27	20	18
BRA	BRAte	0.4	0.23	0	18
BRA	BRAte	0.38	0.25	38	20
BRA	BRAte	0.4	0.21	31	17
BRA	BRAte	0.45	0.27	13	19
BRA	BRAte	0.41	0.24	44	18
BRA	BRAte	0.41	0.23	18	16
BRA	BRAte	0.35	0.26	0	18
BRA	BRAte	0.49	0.26	40	21
BRA	BRAte	0.43	0.23	30	20
BRA	BRAte	0.52	0.18	0	19
BRA	BRAte	0.42	0.18	29	17
BRA	BRAte	0.44	0.17	44	20
BRA	BRAte	0.37	0.23	40	19
BRA	BRAte	0.4	0.22	0	16
BRA	BRAte	0.35	0.28	16	21
BRA	BRAte	0.5	0.35	0	19
BRA	BRAte	0.4	0.24	15	20
BRA	BRAte	0.44	0.24	89	18
BRA	BRAte	0.45	0.22	21	18
BRA	BRAte	0.42	0.19	14	19
BRA	BRAte	0.35	0.3	0	20
BRA	BRAte	0.4	0.26	0	18
BRA	BRAte	0.5	0.32	33	21
BRA	BRAte	0.36	0.21	20	17
BRA	BRAte	0.52	0.21	21	19
BRA	BRAte	0.43	0.19	46	18
BRA	BRAte	0.4	0.19	43	16
BRA	BRAte	0.42	0.2	51	17
BRA	BRAte	0.39	0.21	0	19
BRA	BRAte	0.37	0.25	0	18
BRA	BRAte	0.4	0.23	0	18
BRA	BRAte	0.52	0.23	72	17
BRA	BRAte	0.43	0.18	40	19
BRA	BRAte	0.4	0.26	40	20
BRA	BRAte	0.49	0.24	0	17
BRA	BRAte	0.52	0.21	27	18
BRA	BRAte	0.45	0.32	34	15
BRA	BRAte	0.41	0.23	33	17
BRA	BRAte	0.52	0.2	44	17
BRA	BRAte	0.4	0.2	39	19
BRA	BRAte	0.5	0.34	0	20
BRA	BRAte	0.36	0.25	25	18
BRA	BRAte	0.53	0.21	35	17
BRA	BRAaq	0.37	0.29	34	16
BRA	BRAaq	0.43	0.26	63	17
BRA	BRAaq	0.41	0.2	32	18
BRA	BRAaq	0.39	0.22	34	18
BRA	BRAaq	0.42	0.21	39	19
BRA	BRAaq	0.41	0.23	37	20
BRA	BRAaq	0.35	0.28	0	20
BRA	BRAaq	0.41	0.21	31	18
BRA	BRAaq	0.32	0.25	50	17
BRA	BRAaq	0.43	0.18	44	19
BRA	BRAaq	0.39	0.21	0	20
BRA	BRAaq	0.41	0.21	41	16
BRA	BRAaq	0.39	0.21	30	18
BRA	BRAaq	0.42	0.2	43	18
BRA	BRAaq	0.4	0.24	50	20
BRA	BRAaq	0.43	0.21	34	19
BRA	BRAaq	0.37	0.26	25	17
BRA	BRAaq	0.47	0.17	33	17
BRA	BRAaq	0.4	0.21	37	20
BRA	BRAaq	0.36	0.3	40	19
BRA	BRAaq	0.44	0.23	15	18
BRA	BRAaq	0.35	0.2	42	18
BRA	BRAaq	0.4	0.25	47	19
BRA	BRAaq	0.42	0.19	27	20
BRA	BRAaq	0.32	0.28	23	21
BRA	BRAaq	0.43	0.2	31	16
BRA	BRAaq	0.4	0.19	10	19
BRA	BRAaq	0.4	0.22	7	19
BRA	BRAaq	0.41	0.22	30	20
BRA	BRAaq	0.4	0.19	44	20
BRA	BRAaq	0.42	0.23	34	18
BRA	BRAaq	0.39	0.19	13	15
BRA	BRAaq	0.4	0.23	6	19
BRA	BRAaq	0.41	0.24	18	19
BRA	BRAaq	0.4	0.22	43	18
BRA	BRAaq	0.41	0.23	24	17
BRA	BRAaq	0.38	0.21	11	18
BRA	BRAaq	0.4	0.27	20	19
BRA	BRAaq	0.4	0.24	57	15
BRA	BRAaq	0.4	0.2	30	19
BRA	BRAaq	0.4	0.24	41	18
BRA	BRAaq	0.41	0.22	34	17
BRA	BRAaq	0.37	0.26	43	20
BRA	BRAaq	0.41	0.26	0	15
BRA	BRAaq	0.4	0.23	51	16
BRA	BRAaq	0.4	0.21	47	19
BRA	BRAaq	0.4	0.19	0	18
BRA	BRAaq	0.42	0.23	35	18
BRA	BRAaq	0.41	0.22	63	19
BRA	BRAaq	0.33	0.31	14	20
CAL	CALte	0.51	0.49	196	20
CAL	CALte	0.46	0.42	217	19
CAL	CALte	0.42	0.37	187	22
CAL	CALte	0.45	0.43	189	21
CAL	CALte	0.5	0.43	197	21
CAL	CALte	0.47	0.4	202	22
CAL	CALte	0.4	0.47	188	19
CAL	CALte	0.43	0.38	188	25
CAL	CALte	0.45	0.43	184	24
CAL	CALte	0.46	0.42	195	20
CAL	CALte	0.5	0.46	140	20
CAL	CALte	0.43	0.39	200	20
CAL	CALte	0.49	0.47	226	21
CAL	CALte	0.41	0.39	195	20
CAL	CALte	0.49	0.43	188	17
CAL	CALte	0.44	0.41	205	22
CAL	CALte	0.45	0.38	158	21
CAL	CALte	0.52	0.39	204	19
CAL	CALte	0.44	0.44	188	19
CAL	CALte	0.43	0.42	202	19
CAL	CALte	0.53	0.43	188	17
CAL	CALte	0.5	0.42	157	18
CAL	CALte	0.5	0.45	197	24
CAL	CALte	0.5	0.43	180	22
CAL	CALte	0.43	0.43	193	17
CAL	CALte	0.46	0.44	215	18
CAL	CALte	0.42	0.44	211	19
CAL	CALte	0.44	0.45	192	20
CAL	CALte	0.5	0.43	201	24
CAL	CALte	0.47	0.43	188	23
CAL	CALte	0.45	0.41	188	21
CAL	CALte	0.45	0.4	200	23
CAL	CALte	0.52	0.43	180	22
CAL	CALte	0.41	0.4	195	24
CAL	CALte	0.5	0.41	196	21
CAL	CALte	0.45	0.41	193	22
CAL	CALte	0.44	0.42	152	20
CAL	CALte	0.51	0.45	202	23
CAL	CALte	0.48	0.44	210	24
CAL	CALte	0.41	0.4	197	20
CAL	CALte	0.5	0.42	193	25
CAL	CALte	0.43	0.42	180	21
CAL	CALte	0.45	0.42	197	22
CAL	CALte	0.44	0.41	193	23
CAL	CALte	0.43	0.47	187	19
CAL	CALte	0.46	0.47	180	22
CAL	CALte	0.46	0.47	193	20
CAL	CALte	0.49	0.43	191	22
CAL	CALte	0.44	0.41	214	20
CAL	CALte	0.45	0.42	222	22
CAL	CALaq	0.4	0.46	180	23
CAL	CALaq	0.43	0.41	165	20
CAL	CALaq	0.43	0.4	193	18
CAL	CALaq	0.41	0.41	200	20
CAL	CALaq	0.44	0.4	232	21
CAL	CALaq	0.43	0.4	190	21
CAL	CALaq	0.45	0.4	147	23
CAL	CALaq	0.43	0.44	202	24
CAL	CALaq	0.52	0.48	201	22
CAL	CALaq	0.52	0.41	180	24
CAL	CALaq	0.45	0.47	189	22
CAL	CALaq	0.43	0.48	191	26
CAL	CALaq	0.5	0.41	180	24
CAL	CALaq	0.46	0.43	182	23
CAL	CALaq	0.46	0.41	210	19
CAL	CALaq	0.41	0.45	147	20
CAL	CALaq	0.49	0.41	194	22
CAL	CALaq	0.5	0.47	187	21
CAL	CALaq	0.45	0.39	193	23
CAL	CALaq	0.49	0.43	190	22
CAL	CALaq	0.42	0.41	198	21
CAL	CALaq	0.5	0.47	150	20
CAL	CALaq	0.42	0.42	215	22
CAL	CALaq	0.51	0.37	198	22
CAL	CALaq	0.5	0.41	202	22
CAL	CALaq	0.49	0.4	200	21
CAL	CALaq	0.46	0.41	188	20
CAL	CALaq	0.45	0.4	192	20
CAL	CALaq	0.47	0.46	202	19
CAL	CALaq	0.43	0.42	197	19
CAL	CALaq	0.39	0.43	193	23
CAL	CALaq	0.5	0.38	199	24
CAL	CALaq	0.43	0.41	180	20
CAL	CALaq	0.43	0.43	190	19
CAL	CALaq	0.5	0.42	205	18
CAL	CALaq	0.47	0.47	154	20
CAL	CALaq	0.48	0.48	206	21
CAL	CALaq	0.5	0.41	191	22
CAL	CALaq	0.5	0.41	208	20
CAL	CALaq	0.5	0.38	200	22
CAL	CALaq	0.43	0.43	187	19
CAL	CALaq	0.45	0.44	193	18
CAL	CALaq	0.5	0.42	153	20
CAL	CALaq	0.41	0.41	191	22
CAL	CALaq	0.43	0.41	180	17
CAL	CALaq	0.45	0.39	191	22
CAL	CALaq	0.47	0.41	177	21
CAL	CALaq	0.43	0.43	195	22
CAL	CALaq	0.42	0.41	190	20
CAL	CALaq	0.45	0.38	187	22
GUS	GUSte	0.47	0.5	217	14
GUS	GUSte	0.44	0.46	180	17
GUS	GUSte	0.46	0.48	193	15
GUS	GUSte	0.44	0.49	219	13
GUS	GUSte	0.42	0.53	204	15
GUS	GUSte	0.4	0.54	154	12
GUS	GUSte	0.41	0.5	206	14
GUS	GUSte	0.5	0.5	197	15
GUS	GUSte	0.43	0.57	180	16
GUS	GUSte	0.43	0.5	202	15
GUS	GUSte	0.5	0.54	207	13
GUS	GUSte	0.43	0.49	204	16
GUS	GUSte	0.46	0.44	178	14
GUS	GUSte	0.42	0.59	194	17
GUS	GUSte	0.52	0.49	200	15
GUS	GUSte	0.48	0.58	180	13
GUS	GUSte	0.46	0.5	210	12
GUS	GUSte	0.52	0.5	196	14
GUS	GUSte	0.43	0.48	205	15
GUS	GUSte	0.49	0.51	205	14
GUS	GUSte	0.45	0.5	207	13
GUS	GUSte	0.51	0.47	186	16
GUS	GUSte	0.49	0.48	197	17
GUS	GUSte	0.56	0.52	134	12
GUS	GUSte	0.45	0.49	139	12
GUS	GUSte	0.47	0.51	202	17
GUS	GUSte	0.39	0.49	197	16
GUS	GUSte	0.54	0.44	111	15
GUS	GUSte	0.39	0.5	133	13
GUS	GUSte	0.43	0.49	180	17
GUS	GUSte	0.49	0.45	198	15
GUS	GUSte	0.48	0.5	191	13
GUS	GUSte	0.5	0.49	181	17
GUS	GUSte	0.45	0.46	180	13
GUS	GUSte	0.46	0.51	154	14
GUS	GUSte	0.45	0.53	200	14
GUS	GUSte	0.48	0.43	209	16
GUS	GUSte	0.53	0.49	195	13
GUS	GUSte	0.49	0.48	185	15
GUS	GUSte	0.44	0.52	202	13
GUS	GUSte	0.48	0.49	170	15
GUS	GUSte	0.46	0.51	156	17
GUS	GUSte	0.44	0.51	205	17
GUS	GUSte	0.46	0.5	225	18
GUS	GUSte	0.49	0.49	199	16
GUS	GUSte	0.43	0.49	170	16
GUS	GUSte	0.5	0.51	204	13
GUS	GUSte	0.51	0.56	202	14
GUS	GUSte	0.5	0.49	190	14
GUS	GUSte	0.42	0.47	193	15
GUS	GUSaq	0.48	0.45	198	17
GUS	GUSaq	0.53	0.43	150	12
GUS	GUSaq	0.52	0.46	140	12
GUS	GUSaq	0.52	0.44	198	16
GUS	GUSaq	0.48	0.46	180	13
GUS	GUSaq	0.45	0.48	188	12
GUS	GUSaq	0.44	0.46	189	14
GUS	GUSaq	0.51	0.48	142	13
GUS	GUSaq	0.45	0.46	178	13
GUS	GUSaq	0.43	0.48	180	14
GUS	GUSaq	0.51	0.5	177	16
GUS	GUSaq	0.5	0.49	139	13
GUS	GUSaq	0.5	0.5	178	12
GUS	GUSaq	0.49	0.51	180	15
GUS	GUSaq	0.43	0.5	186	14
GUS	GUSaq	0.5	0.38	127	17
GUS	GUSaq	0.43	0.48	182	13
GUS	GUSaq	0.41	0.48	179	14
GUS	GUSaq	0.5	0.48	195	16
GUS	GUSaq	0.5	0.5	177	14
GUS	GUSaq	0.42	0.48	180	15
GUS	GUSaq	0.47	0.45	180	15
GUS	GUSaq	0.44	0.48	101	17
GUS	GUSaq	0.41	0.49	168	14
GUS	GUSaq	0.6	0.51	185	13
GUS	GUSaq	0.51	0.5	188	16
GUS	GUSaq	0.51	0.46	133	15
GUS	GUSaq	0.38	0.49	181	16
GUS	GUSaq	0.5	0.43	151	15
GUS	GUSaq	0.38	0.51	161	14
GUS	GUSaq	0.52	0.44	154	12
GUS	GUSaq	0.5	0.46	120	17
GUS	GUSaq	0.52	0.49	178	15
GUS	GUSaq	0.44	0.44	120	14
GUS	GUSaq	0.52	0.48	160	14
GUS	GUSaq	0.42	0.47	90	15
GUS	GUSaq	0.42	0.44	180	15
GUS	GUSaq	0.47	0.43	189	14
GUS	GUSaq	0.49	0.42	192	13
GUS	GUSaq	0.5	0.49	193	16
GUS	GUSaq	0.5	0.45	192	14
GUS	GUSaq	0.43	0.5	189	15
GUS	GUSaq	0.41	0.5	211	14
GUS	GUSaq	0.51	0.47	122	16
GUS	GUSaq	0.45	0.44	196	13
GUS	GUSaq	0.42	0.48	180	12
GUS	GUSaq	0.48	0.43	191	13
GUS	GUSaq	0.49	0.45	192	14
GUS	GUSaq	0.44	0.54	141	15
GUS	GUSaq	0.49	0.45	193	17
HEX	HEXte	0.7	0.35	92	17
HEX	HEXte	0.63	0.38	23	16
HEX	HEXte	0.6	0.43	32	18
HEX	HEXte	0.6	0.41	62	17
HEX	HEXte	0.6	0.41	50	18
HEX	HEXte	0.59	0.42	62	19
HEX	HEXte	0.62	0.36	34	18
HEX	HEXte	0.62	0.45	83	18
HEX	HEXte	0.61	0.44	62	17
HEX	HEXte	0.55	0.44	80	16
HEX	HEXte	0.55	0.43	106	21
HEX	HEXte	0.61	0.49	64	19
HEX	HEXte	0.59	0.48	92	18
HEX	HEXte	0.61	0.28	50	16
HEX	HEXte	0.58	0.4	0	17
HEX	HEXte	0.63	0.36	64	21
HEX	HEXte	0.56	0.45	55	20
HEX	HEXte	0.64	0.31	38	16
HEX	HEXte	0.66	0.38	115	16
HEX	HEXte	0.63	0.37	43	18
HEX	HEXte	0.59	0.4	57	19
HEX	HEXte	0.62	0.3	60	20
HEX	HEXte	0.65	0.29	51	18
HEX	HEXte	0.6	0.4	33	19
HEX	HEXte	0.59	0.45	61	17
HEX	HEXte	0.65	0.34	0	16
HEX	HEXte	0.61	0.41	86	20
HEX	HEXte	0.6	0.44	60	17
HEX	HEXte	0.62	0.44	149	17
HEX	HEXte	0.66	0.32	67	20
HEX	HEXte	0.57	0.44	45	20
HEX	HEXte	0.6	0.38	21	17
HEX	HEXte	0.66	0.37	76	16
HEX	HEXte	0.63	0.31	84	21
HEX	HEXte	0.62	0.32	24	18
HEX	HEXte	0.65	0.35	66	20
HEX	HEXte	0.64	0.37	41	17
HEX	HEXte	0.66	0.37	43	21
HEX	HEXte	0.58	0.48	0	18
HEX	HEXte	0.63	0.27	104	19
HEX	HEXte	0.59	0.46	42	16
HEX	HEXte	0.7	0.29	60	17
HEX	HEXte	0.59	0.42	58	19
HEX	HEXte	0.71	0.24	30	16
HEX	HEXte	0.66	0.31	31	20
HEX	HEXte	0.6	0.35	43	20
HEX	HEXte	0.68	0.33	45	17
HEX	HEXte	0.51	0.41	0	17
HEX	HEXte	0.55	0.4	57	20
HEX	HEXte	0.67	0.35	54	18
HEX	HEXaq	0.68	0.29	51	17
HEX	HEXaq	0.66	0.41	52	21
HEX	HEXaq	0.6	0.38	46	19
HEX	HEXaq	0.56	0.45	47	19
HEX	HEXaq	0.63	0.38	73	18
HEX	HEXaq	0.62	0.34	67	20
HEX	HEXaq	0.51	0.5	45	20
HEX	HEXaq	0.6	0.39	52	17
HEX	HEXaq	0.63	0.44	90	18
HEX	HEXaq	0.6	0.24	57	17
HEX	HEXaq	0.61	0.36	45	18
HEX	HEXaq	0.63	0.39	75	19
HEX	HEXaq	0.61	0.42	80	19
HEX	HEXaq	0.53	0.46	53	21
HEX	HEXaq	0.67	0.38	80	18
HEX	HEXaq	0.63	0.39	76	20
HEX	HEXaq	0.63	0.28	45	17
HEX	HEXaq	0.54	0.5	45	19
HEX	HEXaq	0.71	0.36	88	20
HEX	HEXaq	0.62	0.43	50	16
HEX	HEXaq	0.68	0.21	58	18
HEX	HEXaq	0.63	0.34	75	21
HEX	HEXaq	0.6	0.43	63	18
HEX	HEXaq	0.63	0.35	60	19
HEX	HEXaq	0.61	0.4	69	18
HEX	HEXaq	0.66	0.38	66	17
HEX	HEXaq	0.62	0.35	65	18
HEX	HEXaq	0.59	0.31	40	21
HEX	HEXaq	0.68	0.42	46	16
HEX	HEXaq	0.59	0.43	77	19
HEX	HEXaq	0.6	0.4	55	18
HEX	HEXaq	0.61	0.42	37	20
HEX	HEXaq	0.6	0.44	27	21
HEX	HEXaq	0.59	0.5	70	18
HEX	HEXaq	0.45	0.45	47	21
HEX	HEXaq	0.61	0.38	71	20
HEX	HEXaq	0.62	0.39	0	18
HEX	HEXaq	0.68	0.3	43	19
HEX	HEXaq	0.65	0.37	83	17
HEX	HEXaq	0.54	0.38	74	20
HEX	HEXaq	0.63	0.41	153	20
HEX	HEXaq	0.54	0.52	27	17
HEX	HEXaq	0.7	0.25	58	16
HEX	HEXaq	0.68	0.44	60	20
HEX	HEXaq	0.6	0.41	62	17
HEX	HEXaq	0.61	0.5	53	19
HEX	HEXaq	0.66	0.38	84	19
HEX	HEXaq	0.65	0.39	99	20
HEX	HEXaq	0.67	0.3	50	21
HEX	HEXaq	0.58	0.4	71	18
HUN	HUNte	0.5	0.43	136	19
HUN	HUNte	0.45	0.48	169	17
HUN	HUNte	0.45	0.41	200	18
HUN	HUNte	0.5	0.41	197	18
HUN	HUNte	0.4	0.4	138	17
HUN	HUNte	0.4	0.47	191	21
HUN	HUNte	0.49	0.42	218	21
HUN	HUNte	0.39	0.45	177	22
HUN	HUNte	0.47	0.44	180	24
HUN	HUNte	0.45	0.45	203	20
HUN	HUNte	0.41	0.39	219	24
HUN	HUNte	0.4	0.43	180	23
HUN	HUNte	0.47	0.41	153	20
HUN	HUNte	0.46	0.42	150	17
HUN	HUNte	0.47	0.4	236	19
HUN	HUNte	0.41	0.45	206	17
HUN	HUNte	0.45	0.45	157	15
HUN	HUNte	0.44	0.42	159	18
HUN	HUNte	0.42	0.43	180	19
HUN	HUNte	0.39	0.45	178	20
HUN	HUNte	0.45	0.43	168	17
HUN	HUNte	0.44	0.45	169	18
HUN	HUNte	0.49	0.42	198	16
HUN	HUNte	0.43	0.39	214	15
HUN	HUNte	0.45	0.42	160	17
HUN	HUNte	0.46	0.42	227	20
HUN	HUNte	0.47	0.43	234	19
HUN	HUNte	0.5	0.41	202	16
HUN	HUNte	0.44	0.39	179	14
HUN	HUNte	0.42	0.44	210	15
HUN	HUNte	0.43	0.41	140	20
HUN	HUNte	0.41	0.41	178	21
HUN	HUNte	0.48	0.45	109	18
HUN	HUNte	0.45	0.42	137	19
HUN	HUNte	0.42	0.43	206	20
HUN	HUNte	0.44	0.44	239	19
HUN	HUNte	0.41	0.38	130	21
HUN	HUNte	0.5	0.42	176	17
HUN	HUNte	0.51	0.39	206	20
HUN	HUNte	0.38	0.48	247	23
HUN	HUNte	0.48	0.42	154	15
HUN	HUNte	0.41	0.4	178	20
HUN	HUNte	0.43	0.41	229	23
HUN	HUNte	0.46	0.42	132	19
HUN	HUNte	0.39	0.4	125	17
HUN	HUNte	0.5	0.39	245	22
HUN	HUNte	0.41	0.41	146	23
HUN	HUNte	0.4	0.42	208	20
HUN	HUNte	0.39	0.45	150	14
HUN	HUNte	0.47	0.41	179	18
HUN	HUNaq	0.49	0.46	216	17
HUN	HUNaq	0.5	0.48	195	22
HUN	HUNaq	0.48	0.5	142	20
HUN	HUNaq	0.51	0.43	151	21
HUN	HUNaq	0.42	0.5	215	22
HUN	HUNaq	0.49	0.41	151	23
HUN	HUNaq	0.42	0.47	150	18
HUN	HUNaq	0.46	0.49	140	20
HUN	HUNaq	0.39	0.46	210	16
HUN	HUNaq	0.42	0.44	175	20
HUN	HUNaq	0.52	0.42	142	17
HUN	HUNaq	0.53	0.45	207	16
HUN	HUNaq	0.4	0.5	144	21
HUN	HUNaq	0.59	0.39	199	19
HUN	HUNaq	0.5	0.48	205	22
HUN	HUNaq	0.5	0.43	179	18
HUN	HUNaq	0.49	0.45	210	20
HUN	HUNaq	0.54	0.43	138	22
HUN	HUNaq	0.48	0.48	152	16
HUN	HUNaq	0.45	0.51	160	20
HUN	HUNaq	0.44	0.47	191	23
HUN	HUNaq	0.46	0.48	216	18
HUN	HUNaq	0.52	0.46	202	17
HUN	HUNaq	0.51	0.49	163	19
HUN	HUNaq	0.48	0.43	180	20
HUN	HUNaq	0.49	0.47	237	17
HUN	HUNaq	0.5	0.41	230	20
HUN	HUNaq	0.46	0.46	206	18
HUN	HUNaq	0.44	0.42	130	16
HUN	HUNaq	0.51	0.49	154	22
HUN	HUNaq	0.51	0.44	179	23
HUN	HUNaq	0.46	0.5	195	21
HUN	HUNaq	0.43	0.48	130	18
HUN	HUNaq	0.53	0.36	149	17
HUN	HUNaq	0.48	0.48	153	20
HUN	HUNaq	0.44	0.41	206	18
HUN	HUNaq	0.49	0.49	177	22
HUN	HUNaq	0.5	0.59	133	16
HUN	HUNaq	0.42	0.42	160	22
HUN	HUNaq	0.43	0.5	212	20
HUN	HUNaq	0.45	0.4	148	18
HUN	HUNaq	0.49	0.52	220	17
HUN	HUNaq	0.47	0.45	238	17
HUN	HUNaq	0.5	0.48	179	21
HUN	HUNaq	0.53	0.43	208	22
HUN	HUNaq	0.49	0.48	180	21
HUN	HUNaq	0.47	0.43	144	18
HUN	HUNaq	0.53	0.42	230	20
HUN	HUNaq	0.46	0.43	110	19
HUN	HUNaq	0.45	0.42	168	21
HYD	HYDte	0.5	0.45	242	30
HYD	HYDte	0.51	0.43	225	33
HYD	HYDte	0.52	0.47	203	36
HYD	HYDte	0.51	0.43	255	35
HYD	HYDte	0.5	0.42	245	37
HYD	HYDte	0.5	0.43	237	32
HYD	HYDte	0.51	0.44	226	30
HYD	HYDte	0.56	0.48	249	29
HYD	HYDte	0.5	0.41	250	28
HYD	HYDte	0.47	0.49	241	32
HYD	HYDte	0.53	0.48	231	33
HYD	HYDte	0.5	0.45	223	32
HYD	HYDte	0.49	0.45	228	35
HYD	HYDte	0.51	0.47	207	33
HYD	HYDte	0.54	0.5	232	31
HYD	HYDte	0.59	0.48	222	33
HYD	HYDte	0.49	0.43	232	34
HYD	HYDte	0.5	0.47	205	36
HYD	HYDte	0.49	0.46	234	29
HYD	HYDte	0.49	0.48	207	31
HYD	HYDte	0.48	0.48	229	30
HYD	HYDte	0.5	0.48	220	26
HYD	HYDte	0.48	0.44	210	32
HYD	HYDte	0.51	0.45	231	28
HYD	HYDte	0.5	0.43	279	32
HYD	HYDte	0.52	0.43	224	25
HYD	HYDte	0.5	0.45	237	24
HYD	HYDte	0.42	0.49	219	30
HYD	HYDte	0.5	0.48	247	29
HYD	HYDte	0.55	0.46	225	27
HYD	HYDte	0.51	0.47	235	34
HYD	HYDte	0.5	0.47	238	36
HYD	HYDte	0.5	0.48	239	30
HYD	HYDte	0.5	0.46	225	37
HYD	HYDte	0.45	0.45	246	32
HYD	HYDte	0.49	0.44	226	30
HYD	HYDte	0.5	0.49	234	33
HYD	HYDte	0.5	0.46	256	34
HYD	HYDte	0.5	0.49	225	25
HYD	HYDte	0.44	0.44	220	32
HYD	HYDte	0.5	0.44	238	31
HYD	HYDte	0.51	0.5	239	28
HYD	HYDte	0.51	0.46	241	32
HYD	HYDte	0.5	0.48	225	30
HYD	HYDte	0.55	0.49	245	36
HYD	HYDte	0.5	0.45	247	29
HYD	HYDte	0.51	0.48	261	31
HYD	HYDte	0.53	0.47	208	33
HYD	HYDte	0.51	0.47	227	27
HYD	HYDte	0.49	0.44	236	24
HYD	HYDaq	0.52	0.43	240	31
HYD	HYDaq	0.5	0.45	227	34
HYD	HYDaq	0.51	0.44	234	27
HYD	HYDaq	0.49	0.44	248	28
HYD	HYDaq	0.56	0.43	210	31
HYD	HYDaq	0.52	0.43	243	26
HYD	HYDaq	0.54	0.43	251	29
HYD	HYDaq	0.44	0.43	219	27
HYD	HYDaq	0.47	0.44	231	31
HYD	HYDaq	0.52	0.46	264	28
HYD	HYDaq	0.5	0.43	242	32
HYD	HYDaq	0.52	0.41	231	33
HYD	HYDaq	0.5	0.46	233	31
HYD	HYDaq	0.5	0.41	223	30
HYD	HYDaq	0.49	0.43	232	29
HYD	HYDaq	0.46	0.44	243	25
HYD	HYDaq	0.49	0.43	207	28
HYD	HYDaq	0.53	0.42	264	29
HYD	HYDaq	0.46	0.43	254	27
HYD	HYDaq	0.53	0.42	243	28
HYD	HYDaq	0.5	0.45	227	36
HYD	HYDaq	0.5	0.46	224	32
HYD	HYDaq	0.52	0.42	240	35
HYD	HYDaq	0.5	0.44	266	32
HYD	HYDaq	0.51	0.41	227	33
HYD	HYDaq	0.48	0.46	250	27
HYD	HYDaq	0.51	0.43	234	26
HYD	HYDaq	0.52	0.4	209	29
HYD	HYDaq	0.46	0.42	255	30
HYD	HYDaq	0.52	0.47	240	27
HYD	HYDaq	0.58	0.46	209	31
HYD	HYDaq	0.55	0.46	255	29
HYD	HYDaq	0.53	0.42	247	34
HYD	HYDaq	0.51	0.45	250	31
HYD	HYDaq	0.55	0.42	248	36
HYD	HYDaq	0.5	0.45	231	32
HYD	HYDaq	0.51	0.42	268	29
HYD	HYDaq	0.52	0.45	219	30
HYD	HYDaq	0.5	0.41	222	28
HYD	HYDaq	0.5	0.43	215	27
HYD	HYDaq	0.52	0.41	243	30
HYD	HYDaq	0.51	0.44	259	32
HYD	HYDaq	0.51	0.43	246	36
HYD	HYDaq	0.5	0.44	254	30
HYD	HYDaq	0.5	0.45	243	32
HYD	HYDaq	0.5	0.44	253	30
HYD	HYDaq	0.5	0.42	233	27
HYD	HYDaq	0.52	0.38	251	33
HYD	HYDaq	0.49	0.42	222	29
HYD	HYDaq	0.51	0.41	256	35
MAC	MACte	0.63	0.32	76	16
MAC	MACte	0.6	0.28	80	17
MAC	MACte	0.6	0.41	91	17
MAC	MACte	0.55	0.33	58	17
MAC	MACte	0.6	0.34	83	15
MAC	MACte	0.51	0.36	79	18
MAC	MACte	0.56	0.4	51	15
MAC	MACte	0.52	0.4	60	15
MAC	MACte	0.6	0.31	49	17
MAC	MACte	0.56	0.33	99	16
MAC	MACte	0.47	0.37	78	15
MAC	MACte	0.56	0.39	86	14
MAC	MACte	0.58	0.37	63	17
MAC	MACte	0.53	0.38	90	18
MAC	MACte	0.55	0.39	84	13
MAC	MACte	0.53	0.34	57	16
MAC	MACte	0.56	0.3	78	19
MAC	MACte	0.6	0.39	89	16
MAC	MACte	0.51	0.42	68	19
MAC	MACte	0.58	0.32	51	19
MAC	MACte	0.6	0.41	86	16
MAC	MACte	0.52	0.38	98	17
MAC	MACte	0.43	0.4	88	15
MAC	MACte	0.54	0.32	101	18
MAC	MACte	0.57	0.3	67	14
MAC	MACte	0.61	0.4	53	16
MAC	MACte	0.54	0.42	78	15
MAC	MACte	0.51	0.38	70	16
MAC	MACte	0.5	0.4	55	18
MAC	MACte	0.52	0.38	84	15
MAC	MACte	0.5	0.4	80	18
MAC	MACte	0.52	0.42	53	17
MAC	MACte	0.53	0.37	106	16
MAC	MACte	0.62	0.33	108	18
MAC	MACte	0.6	0.33	62	16
MAC	MACte	0.61	0.35	45	16
MAC	MACte	0.52	0.37	80	16
MAC	MACte	0.6	0.41	65	14
MAC	MACte	0.61	0.41	59	18
MAC	MACte	0.62	0.29	63	15
MAC	MACte	0.58	0.37	82	19
MAC	MACte	0.6	0.3	90	15
MAC	MACte	0.5	0.36	100	16
MAC	MACte	0.52	0.32	117	16
MAC	MACte	0.55	0.4	48	14
MAC	MACte	0.61	0.39	79	19
MAC	MACte	0.53	0.33	66	15
MAC	MACte	0.63	0.44	53	16
MAC	MACte	0.52	0.38	72	15
MAC	MACte	0.56	0.39	56	17
MAC	MACaq	0.58	0.4	57	19
MAC	MACaq	0.61	0.35	94	15
MAC	MACaq	0.62	0.4	83	16
MAC	MACaq	0.6	0.41	52	16
MAC	MACaq	0.57	0.35	67	16
MAC	MACaq	0.53	0.35	79	18
MAC	MACaq	0.53	0.43	93	19
MAC	MACaq	0.6	0.37	78	17
MAC	MACaq	0.5	0.39	76	14
MAC	MACaq	0.52	0.47	90	16
MAC	MACaq	0.57	0.42	66	16
MAC	MACaq	0.54	0.32	45	17
MAC	MACaq	0.62	0.32	61	16
MAC	MACaq	0.58	0.32	78	18
MAC	MACaq	0.59	0.36	76	17
MAC	MACaq	0.51	0.41	52	15
MAC	MACaq	0.55	0.4	71	14
MAC	MACaq	0.55	0.3	78	16
MAC	MACaq	0.62	0.3	69	17
MAC	MACaq	0.56	0.37	64	18
MAC	MACaq	0.61	0.36	78	17
MAC	MACaq	0.53	0.37	52	18
MAC	MACaq	0.61	0.35	78	16
MAC	MACaq	0.61	0.39	66	16
MAC	MACaq	0.64	0.34	102	14
MAC	MACaq	0.58	0.41	64	16
MAC	MACaq	0.63	0.41	74	17
MAC	MACaq	0.61	0.43	70	15
MAC	MACaq	0.6	0.43	53	19
MAC	MACaq	0.54	0.37	83	14
MAC	MACaq	0.63	0.44	78	18
MAC	MACaq	0.53	0.44	55	19
MAC	MACaq	0.61	0.3	116	16
MAC	MACaq	0.61	0.32	102	16
MAC	MACaq	0.6	0.4	63	19
MAC	MACaq	0.53	0.4	43	17
MAC	MACaq	0.52	0.4	79	14
MAC	MACaq	0.61	0.41	62	16
MAC	MACaq	0.55	0.23	57	17
MAC	MACaq	0.61	0.3	63	20
MAC	MACaq	0.55	0.3	80	16
MAC	MACaq	0.61	0.32	89	21
MAC	MACaq	0.61	0.37	45	19
MAC	MACaq	0.55	0.38	101	17
MAC	MACaq	0.55	0.41	100	14
MAC	MACaq	0.56	0.37	99	17
MAC	MACaq	0.6	0.4	65	15
MAC	MACaq	0.52	0.4	56	18
MAC	MACaq	0.6	0.4	51	15
MAC	MACaq	0.52	0.4	36	16
ORT	ORTte	0.65	0.43	25	30
ORT	ORTte	0.63	0.31	63	36
ORT	ORTte	0.71	0.25	84	35
ORT	ORTte	0.77	0.21	0	28
ORT	ORTte	0.69	0.31	70	29
ORT	ORTte	0.62	0.33	34	30
ORT	ORTte	0.65	0.33	90	32
ORT	ORTte	0.62	0.34	31	33
ORT	ORTte	0.65	0.37	65	35
ORT	ORTte	0.75	0.29	69	36
ORT	ORTte	0.71	0.27	36	30
ORT	ORTte	0.65	0.33	63	33
ORT	ORTte	0.66	0.26	86	31
ORT	ORTte	0.57	0.41	65	30
ORT	ORTte	0.64	0.4	24	33
ORT	ORTte	0.63	0.24	47	28
ORT	ORTte	0.65	0.21	17	31
ORT	ORTte	0.61	0.4	125	36
ORT	ORTte	0.73	0.2	16	30
ORT	ORTte	0.64	0.3	51	34
ORT	ORTte	0.62	0.31	61	33
ORT	ORTte	0.67	0.4	81	28
ORT	ORTte	0.55	0.41	69	31
ORT	ORTte	0.61	0.38	10	29
ORT	ORTte	0.58	0.37	62	32
ORT	ORTte	0.71	0.23	31	33
ORT	ORTte	0.7	0.39	63	35
ORT	ORTte	0.6	0.45	54	30
ORT	ORTte	0.69	0.32	73	27
ORT	ORTte	0.73	0.21	20	36
ORT	ORTte	0.67	0.38	66	28
ORT	ORTte	0.68	0.33	82	34
ORT	ORTte	0.61	0.38	63	27
ORT	ORTte	0.69	0.42	86	30
ORT	ORTte	0.62	0.36	31	32
ORT	ORTte	0.61	0.37	66	34
ORT	ORTte	0.72	0.29	102	28
ORT	ORTte	0.63	0.37	80	31
ORT	ORTte	0.67	0.28	27	33
ORT	ORTte	0.71	0.2	55	29
ORT	ORTte	0.69	0.34	51	31
ORT	ORTte	0.68	0.34	30	33
ORT	ORTte	0.7	0.25	80	36
ORT	ORTte	0.69	0.28	67	30
ORT	ORTte	0.64	0.32	91	28
ORT	ORTte	0.7	0.32	30	32
ORT	ORTte	0.58	0.44	41	34
ORT	ORTte	0.65	0.27	42	27
ORT	ORTte	0.73	0.27	74	31
ORT	ORTte	0.7	0.22	0	30
ORT	ORTaq	0.73	0.21	81	35
ORT	ORTaq	0.7	0.26	43	36
ORT	ORTaq	0.65	0.3	54	34
ORT	ORTaq	0.66	0.34	19	28
ORT	ORTaq	0.68	0.28	104	30
ORT	ORTaq	0.65	0.3	13	26
ORT	ORTaq	0.73	0.2	0	30
ORT	ORTaq	0.47	0.43	42	32
ORT	ORTaq	0.7	0.28	42	36
ORT	ORTaq	0.7	0.27	44	36
ORT	ORTaq	0.68	0.2	74	32
ORT	ORTaq	0.68	0.32	73	30
ORT	ORTaq	0.71	0.31	91	28
ORT	ORTaq	0.57	0.43	47	31
ORT	ORTaq	0.59	0.39	57	29
ORT	ORTaq	0.66	0.27	28	34
ORT	ORTaq	0.71	0.32	26	33
ORT	ORTaq	0.71	0.34	44	32
ORT	ORTaq	0.63	0.39	14	26
ORT	ORTaq	0.65	0.36	65	24
ORT	ORTaq	0.63	0.29	61	32
ORT	ORTaq	0.63	0.35	70	34
ORT	ORTaq	0.7	0.35	36	31
ORT	ORTaq	0.7	0.33	20	32
ORT	ORTaq	0.62	0.32	49	29
ORT	ORTaq	0.68	0.29	0	35
ORT	ORTaq	0.69	0.3	53	29
ORT	ORTaq	0.64	0.33	64	27
ORT	ORTaq	0.68	0.2	48	33
ORT	ORTaq	0.65	0.29	60	34
ORT	ORTaq	0.7	0.29	58	28
ORT	ORTaq	0.59	0.39	75	27
ORT	ORTaq	0.68	0.4	48	26
ORT	ORTaq	0.6	0.36	83	30
ORT	ORTaq	0.71	0.19	35	33
ORT	ORTaq	0.77	0.21	41	27
ORT	ORTaq	0.73	0.27	57	29
ORT	ORTaq	0.62	0.4	19	32
ORT	ORTaq	0.67	0.35	40	23
ORT	ORTaq	0.75	0.2	0	23
ORT	ORTaq	0.55	0.31	74	33
ORT	ORTaq	0.68	0.27	46	35
ORT	ORTaq	0.67	0.35	30	31
ORT	ORTaq	0.61	0.17	71	30
ORT	ORTaq	0.6	0.33	135	29
ORT	ORTaq	0.76	0.2	70	26
ORT	ORTaq	0.72	0.32	30	24
ORT	ORTaq	0.63	0.3	63	34
ORT	ORTaq	0.58	0.35	25	25
ORT	ORTaq	0.67	0.19	51	26
TRI	TRIte	0.49	0.21	49	19
TRI	TRIte	0.5	0.15	52	23
TRI	TRIte	0.51	0.21	62	21
TRI	TRIte	0.46	0.27	58	28
TRI	TRIte	0.5	0.19	50	21
TRI	TRIte	0.45	0.29	53	18
TRI	TRIte	0.46	0.24	0	20
TRI	TRIte	0.49	0.39	45	21
TRI	TRIte	0.45	0.32	60	22
TRI	TRIte	0.48	0.18	33	23
TRI	TRIte	0.46	0.3	0	24
TRI	TRIte	0.5	0.17	66	18
TRI	TRIte	0.51	0.25	0	22
TRI	TRIte	0.43	0.21	45	21
TRI	TRIte	0.48	0.29	64	23
TRI	TRIte	0.49	0.3	0	20
TRI	TRIte	0.52	0.16	15	24
TRI	TRIte	0.49	0.22	10	23
TRI	TRIte	0.5	0.2	68	20
TRI	TRIte	0.5	0.15	46	22
TRI	TRIte	0.47	0.28	42	20
TRI	TRIte	0.48	0.31	82	17
TRI	TRIte	0.5	0.29	51	19
TRI	TRIte	0.52	0.15	56	22
TRI	TRIte	0.43	0.3	0	19
TRI	TRIte	0.5	0.24	62	23
TRI	TRIte	0.45	0.29	16	24
TRI	TRIte	0.46	0.29	46	25
TRI	TRIte	0.51	0.19	70	24
TRI	TRIte	0.48	0.21	51	23
TRI	TRIte	0.48	0.3	62	26
TRI	TRIte	0.47	0.15	22	20
TRI	TRIte	0.46	0.24	47	22
TRI	TRIte	0.5	0.21	0	23
TRI	TRIte	0.41	0.3	46	24
TRI	TRIte	0.5	0.27	60	22
TRI	TRIte	0.47	0.25	61	24
TRI	TRIte	0.5	0.24	25	26
TRI	TRIte	0.49	0.2	56	20
TRI	TRIte	0.45	0.23	51	21
TRI	TRIte	0.49	0.23	14	19
TRI	TRIte	0.44	0.3	63	22
TRI	TRIte	0.5	0.28	47	19
TRI	TRIte	0.5	0.16	57	23
TRI	TRIte	0.45	0.27	28	21
TRI	TRIte	0.49	0.21	45	22
TRI	TRIte	0.5	0.22	48	23
TRI	TRIte	0.47	0.3	71	20
TRI	TRIte	0.5	0.16	16	21
TRI	TRIte	0.47	0.17	0	22
TRI	TRIaq	0.47	0.26	41	24
TRI	TRIaq	0.49	0.28	36	25
TRI	TRIaq	0.5	0.26	0	24
TRI	TRIaq	0.49	0.31	40	26
TRI	TRIaq	0.46	0.27	0	22
TRI	TRIaq	0.47	0.25	41	26
TRI	TRIaq	0.48	0.31	56	23
TRI	TRIaq	0.47	0.3	35	22
TRI	TRIaq	0.51	0.26	53	21
TRI	TRIaq	0.47	0.29	0	23
TRI	TRIaq	0.52	0.24	55	20
TRI	TRIaq	0.54	0.17	30	22
TRI	TRIaq	0.55	0.19	28	21
TRI	TRIaq	0.52	0.21	42	23
TRI	TRIaq	0.5	0.24	38	22
TRI	TRIaq	0.51	0.2	51	21
TRI	TRIaq	0.5	0.18	62	24
TRI	TRIaq	0.5	0.2	49	22
TRI	TRIaq	0.51	0.19	0	21
TRI	TRIaq	0.5	0.18	50	23
TRI	TRIaq	0.45	0.2	45	22
TRI	TRIaq	0.5	0.15	40	23
TRI	TRIaq	0.5	0.24	56	24
TRI	TRIaq	0.5	0.26	47	21
TRI	TRIaq	0.45	0.31	66	23
TRI	TRIaq	0.5	0.25	0	24
TRI	TRIaq	0.43	0.36	25	21
TRI	TRIaq	0.5	0.27	11	23
TRI	TRIaq	0.49	0.24	23	20
TRI	TRIaq	0.51	0.27	69	22
TRI	TRIaq	0.52	0.19	53	23
TRI	TRIaq	0.5	0.28	36	22
TRI	TRIaq	0.51	0.16	14	21
TRI	TRIaq	0.5	0.29	38	24
TRI	TRIaq	0.45	0.3	58	23
TRI	TRIaq	0.47	0.28	60	22
TRI	TRIaq	0.42	0.31	37	23
TRI	TRIaq	0.51	0.17	0	20
TRI	TRIaq	0.5	0.15	18	21
TRI	TRIaq	0.44	0.28	56	23
TRI	TRIaq	0.49	0.25	40	22
TRI	TRIaq	0.5	0.3	16	20
TRI	TRIaq	0.43	0.28	39	22
TRI	TRIaq	0.5	0.18	62	24
TRI	TRIaq	0.48	0.29	50	21
TRI	TRIaq	0.5	0.32	49	23
TRI	TRIaq	0.51	0.23	65	22
TRI	TRIaq	0.44	0.3	45	24
TRI	TRIaq	0.55	0.2	42	26
TRI	TRIaq	0.5	0.28	22	25
