# Supplementary material for: Flood induced phenotypic plasticity in amphibious genus Elatine (Elatinaceae)
Source: PeerJ. 2015 Dec 10;3:e1473. doi: 10.7717/peerj.1473 (PMC4690399; doi:10.7717/peerj.1473)
Supplement: Supplemental Information 2 [file peerj-03-1473-s002.xls]

## Sheet: vegetativ
species	group	length of stem	length of 1st internode	length of 2nd internode	length of 3rd internode	length of 1st leaf	width of 1st leaf	length of 1st petiole	length of 2nd leaf	width of 2nd leaf	length of 2ndpetiole	length of 3rd leaf	width of 3rdt leaf	length of 3rd petiole	length of pedicel
BRA	BRAaq	14.2	4.5	4.3	3.2	3.2	1.9	0.5	2.7	1.5	0.6	3.2	2	1	0
BRA	BRAaq	11.5	4.8	3.9	2.7	3.5	2.9	0.9	3.3	2.1	1.1	2.9	2.1	1.2	0
BRA	BRAaq	10.5	4.4	4.7	2.5	3	1.9	0.8	3.4	2.1	0.7	3.1	2.8	0.5	0
BRA	BRAaq	9.6	4.9	3.2	2.8	3.1	2.9	0.8	3	1.7	0.7	3.3	2	1.1	0
BRA	BRAaq	9.1	4	2.9	2.5	2.7	2	1.9	3.1	1.9	0.7	2.8	1.8	1	0
BRA	BRAaq	12.4	5.2	4.1	3.8	4.6	2.8	0.9	3.3	1.9	1	3.5	1.8	1.2	0
BRA	BRAaq	7.7	3.5	2.6	1.7	3	2	1.3	3.2	1.7	0.8	2.8	1.7	0.8	0
BRA	BRAaq	7.6	4	3.1	2.1	4	1.9	1.2	2.4	1.4	0.8	3.3	1.6	0.7	0
BRA	BRAaq	7.1	3	3.2	1.9	3.7	1.8	2.1	3	1.7	1	3.2	1.6	0.7	0
BRA	BRAaq	12.2	3.8	2.7	1.8	3.8	1.5	1.6	3	1.7	1.6	1.9	1.3	0.6	0
BRA	BRAaq	9.2	0.8	0.8	0.8	1.1	0.9	0.6	1.7	0.9	0.5	1.3	1.2	0.5	0
BRA	BRAaq	8.3	0.9	0.7	1.3	1.5	1.1	0.4	1.5	1.2	0.6	1.7	1	0.6	0
BRA	BRAaq	7.7	0.7	1	1	1.7	1	0.6	1.7	1.1	0.4	1.4	1.2	0.5	0
BRA	BRAaq	8.9	1.2	1	0.8	1.5	1.1	0.6	2	1.2	0.7	2	1.2	0.5	0
BRA	BRAaq	9.2	0.9	0.8	0.8	1.6	1	0.6	1.7	1.2	0.8	1.8	1.1	0.8	0
BRA	BRAaq	10.1	0.7	0.9	0.9	1.5	1.2	0.5	1.5	1.3	0.4	1.4	1	0.6	0
BRA	BRAaq	7.1	0.5	0.7	0.6	1.5	1	0.6	1.5	1.1	0.3	1.5	0.9	0.6	0
BRA	BRAaq	9.8	1.3	0.8	0.7	1.5	1	0.6	1.6	1.2	0.7	1.9	1	0.8	0
BRA	BRAaq	7.1	0.8	0.6	0.8	1.4	1	0.6	1.6	0.9	0.4	1.7	0.9	0.7	0
BRA	BRAaq	11.1	0.8	0.5	0.8	1.5	1	0.6	1.7	1.2	0.5	1.4	1.1	0.7	0
BRA	BRAaq	7.7	1	1.1	0.8	1.8	1.2	0.8	1.8	1.1	0.6	1.5	1.1	0.7	0
BRA	BRAaq	10.5	2.2	1.8	1.7	1.6	1.2	1.3	1.7	1.1	1.1	1.9	1.1	0.6	0
BRA	BRAaq	7.7	1.6	1.1	0.8	1.5	1.1	0.5	1.2	1.2	0.5	1.2	1	0.5	0
BRA	BRAaq	5.5	1.3	1.6	0.9	1.5	0.8	0.4	1.6	1	1	2	1.2	0.7	0
BRA	BRAaq	9.2	2.3	1.1	0.9	1.5	1	0.6	1.8	1.3	0.9	1.7	0.9	0.6	0
BRA	BRAaq	9.4	0.8	1.2	1.1	1.2	1.1	0.6	1.8	1.1	0.4	1.6	1.1	0.6	0
BRA	BRAaq	5.7	0.5	0.7	1.1	1.4	1.1	0.5	1.3	1.1	0.4	1.4	0.8	0.4	0
BRA	BRAaq	5.4	1.2	0.8	0.7	1.5	1.1	0.6	1.7	0.9	0.5	1.6	0.8	0.7	0
BRA	BRAaq	8.3	1.2	0.9	1.1	1.6	0.9	0.9	1.7	0.9	0.5	1.8	1.1	0.6	0
BRA	BRAaq	6.5	0.5	0.5	0.8	1.2	1	0.3	1.4	1	0.6	1.4	0.9	0.7	0
BRA	BRAaq	7.1	0.6	1.1	0.5	1.5	0.8	0.6	1.5	0.8	0.4	1.3	0.9	0.4	0
BRA	BRAaq	10.9	1	2	0.5	1.8	1.1	0.5	1.5	1	0.4	1.6	1.1	0.3	0
BRA	BRAaq	6.5	1	0.8	0.5	1.5	1.1	0.4	1.4	1	0.3	1.2	0.7	0.3	0
BRA	BRAaq	10	0.8	1.4	1.9	1.9	1.3	0.6	1.8	1.2	0.5	1.7	1.2	0.9	0
BRA	BRAaq	9.1	1	1.5	1.5	1.8	1.1	0.6	1.7	1.1	0.5	1.4	0.9	0.7	0
BRA	BRAaq	8.2	1	1.2	0.9	1.6	1	0.4	1.9	1.1	0.6	1.8	1	0.4	0
BRA	BRAaq	7.4	0.7	1.2	0.7	1.3	0.9	0.4	1.4	1	0.5	1.9	1	0.6	0
BRA	BRAaq	9.5	1.4	0.8	1	1.4	1.1	0.4	1.6	0.9	0.6	1.4	0.9	0.4	0
BRA	BRAaq	8.2	0.9	1	2.1	1.6	1.1	0.8	1.9	1.1	0.6	2.2	1.2	0.6	0
BRA	BRAaq	11.6	1.3	1.1	0.5	1.5	1.1	0.4	1.7	1.1	0.6	1.9	0.9	0.4	0
BRA	BRAaq	10.3	1.2	0.9	0.6	1.5	1.1	0.7	1.5	1	0.4	1.3	0.9	0.3	0
BRA	BRAaq	9	0.8	0.7	0.7	1.4	0.9	0.6	1.3	1	0.6	1.2	0.9	0.5	0
BRA	BRAaq	8.1	0.6	1.3	1.2	1.5	1.1	0.6	1.8	1	0.8	1.7	1	0.6	0
BRA	BRAaq	11.2	1.2	1	1.2	2.2	1.5	0.8	1.4	1.3	0.8	1.5	1	0.5	0
BRA	BRAaq	8.2	1.5	1.2	1.7	1.7	1.1	0.8	1.7	1	0.8	2.1	0.8	1	0
BRA	BRAaq	7.8	0.5	1.1	0.5	1.3	1.2	0.4	1.7	1.2	0.6	1.5	1.1	0.4	0
BRA	BRAaq	7.5	1.5	1.6	1	1.6	1	0.6	1.6	0.8	0.5	1.5	1	0.5	0
BRA	BRAaq	6.1	0.7	0.8	1.1	1.7	1.2	0.6	1.7	1.1	0.6	1.5	1.1	0.3	0
BRA	BRAaq	5.2	1	0.4	0.7	1.8	1	0.5	1.5	1	0.6	1.2	0.9	0.4	0
BRA	BRAaq	5.9	0.6	0.7	0.9	1.6	1.1	0.4	1.4	1.2	0.6	1.9	1.2	0.5	0
BRA	BRAte	19.1	5.7	5.9	3.8	4.4	2	3.1	4.6	1.8	1.6	4.5	2	1.5	0
BRA	BRAte	19.6	7.5	5.4	3.3	4.4	2.1	2.7	4.4	1.9	2.3	4.3	2	1.6	0
BRA	BRAte	26.1	7.7	6.8	4.7	5.1	2.5	3	5.5	2.4	3.5	5.7	2.4	1.7	0
BRA	BRAte	19.2	9.7	5.8	2	5.6	2.4	3.3	5.1	2.7	2.8	5.7	2.6	2.4	0
BRA	BRAte	21.4	8.4	6.8	3.3	5	1.7	3.1	4.9	2	2.3	5.5	2.4	2.6	0
BRA	BRAte	23.3	8.1	6.8	5.6	5.7	2.3	2.4	5.3	2.1	2	5	2	1.8	0
BRA	BRAte	18.1	7.2	4.8	2.8	4.7	2.2	1.5	4.8	2.2	2	4.6	2.1	1.7	0
BRA	BRAte	24.7	6.7	5.8	5.4	4.7	2.1	1.7	4.9	2	1.8	4.4	1.9	1.7	0
BRA	BRAte	17.4	10.2	4.2	2	4.6	2.1	2.5	5.1	2.3	1.9	5.1	2.6	2.3	0
BRA	BRAte	18	7.5	5.3	3	4.7	2.4	2.9	4.6	2.1	2.9	4.8	2.1	1.7	0
BRA	BRAte	19.7	6.7	5.7	3.7	5.1	2	1.7	4.8	2	2.4	4.3	2	1.7	0
BRA	BRAte	25.5	7.3	4.6	5.9	6.2	2.4	2.6	6.3	2.4	1.7	4.4	2.3	1.9	0
BRA	BRAte	28.4	11.3	6.7	3.8	4.9	2.2	3.5	5.5	2.5	2.1	5	2.3	1.3	0
BRA	BRAte	17.5	6	3.7	2.5	4.9	2.1	2.4	5	1.9	1.9	3.2	1.9	1.2	0
BRA	BRAte	17.8	7.3	4.3	2.7	5.1	2.1	2.2	4.7	2	2.4	4.6	2	1.2	0
BRA	BRAte	21.5	7.4	5.7	4.3	4.7	2.2	2.7	4.7	1.9	2.2	3.2	1.7	1.5	0
BRA	BRAte	19.9	8.7	5.4	2.7	4.5	2.2	1.9	5.1	2.4	2.3	4.2	2.2	1.4	0
BRA	BRAte	21	8	6	2.5	4.4	1.9	2.7	5	2.2	2	5.1	2.2	1.7	0
BRA	BRAte	21.2	11.3	5.7	2.9	4.8	2.6	2.2	4.8	2.7	2	4.6	2.7	2.1	0
BRA	BRAte	18.5	6	6.2	3.8	5.9	2	2.6	4.9	2.2	1.7	4.5	2.3	2.1	0
BRA	BRAte	20.1	5.1	5.6	4	5.5	2.3	2.8	5.7	2.2	2.4	4.5	2.2	2.7	0
BRA	BRAte	17.9	5.6	5.2	3.4	4.9	2.4	3.2	4.8	2.4	3.4	4.6	2.2	2	0
BRA	BRAte	20.2	8.5	6.8	1.8	5	2.2	2.6	4.8	2.4	2.3	4.5	2.3	1.7	0
BRA	BRAte	23.3	7.7	6	3.7	4.7	2.4	2.9	4.5	2.3	2.8	4.3	2.1	1.9	0
BRA	BRAte	19.6	5.2	4.9	2.9	5.2	2.1	2.1	3.7	2.3	1.7	4.3	2.1	1.7	0
BRA	BRAte	18	5.4	5.6	3	5.7	2.2	3.1	4.1	1.8	1.7	4.2	2.2	1.6	0
BRA	BRAte	16.5	5.9	4.4	2.7	5.1	2.2	2.8	5.1	2.3	2.6	4.6	1.9	2.2	0
BRA	BRAte	16.5	6.1	3.7	2.4	4.5	2.1	2.7	4.9	2.5	1.9	4.9	2.5	2.5	0
BRA	BRAte	15.7	7	3.4	2.4	4.3	1.9	2.4	4.5	2.3	1.7	4.7	2.3	2.5	0
BRA	BRAte	15.4	5.6	3.9	1.7	5.7	2	4.3	5.4	2.7	2.1	4.5	2.2	2	0
BRA	BRAte	15.3	4.7	3.9	2.5	4.6	2.2	1.7	4.4	2.2	2	3.7	1.9	1.6	0
BRA	BRAte	22.1	7.2	7.5	3.9	4	1.9	1.9	4.6	2.2	2.7	3.9	2.3	1.4	0
BRA	BRAte	21.7	7.6	7.1	3.9	4.3	2.3	2.4	4.1	1.9	1.3	4.3	2.2	1.8	0
BRA	BRAte	17.4	7.1	5.3	2.3	4.8	2.3	2.4	5.6	2.2	2.2	4.8	2.2	2.4	0
BRA	BRAte	17.2	6.9	5.2	2.3	4.2	2.2	1.8	4.7	2.2	2.7	4.4	2	1.8	0
BRA	BRAte	17.7	6	3.7	3.3	6.2	1.8	2.8	5.4	2	2.5	3.6	2	1.7	0
BRA	BRAte	19.1	5.3	4.2	2.9	3.7	1.7	2.1	4.1	1.8	2.1	3.4	1.6	1.4	0
BRA	BRAte	18.8	4.8	3.6	2.7	4.1	2	1.8	4.5	2.1	1.8	4.4	2.1	2.3	0
BRA	BRAte	17.3	2.9	2.7	3.7	3.8	1.9	2	4.6	1.9	2.4	4.6	2	2.2	0
BRA	BRAte	20	6	3.4	1.9	4.6	2.1	1.7	4.5	1.9	2	3.2	1.5	1.8	0
BRA	BRAte	18.6	6.6	2.5	2.3	4.6	1.9	1.8	5.2	2.1	1.8	4.6	2.2	1.9	0
BRA	BRAte	16.1	5.1	4.8	3.4	4	1.8	1.6	4.1	1.9	1.9	3.9	1.6	1.9	0
BRA	BRAte	19.8	5.2	3.8	2.3	4	2.1	2.7	3.6	2.1	2.8	2.9	1.8	1.5	0
BRA	BRAte	20.3	4.8	2.3	4.5	3.7	2.6	2.4	3.5	2	1.5	3.3	1.7	1.6	0
BRA	BRAte	14.5	4.5	2.2	1.8	3.8	1.9	1.9	3.3	1.9	1.8	3.4	1.6	1.7	0
BRA	BRAte	22.7	4.2	3.5	3.2	3.6	2	1.9	3.7	1.9	2.2	3.2	2.1	1.9	0
BRA	BRAte	12.3	4.1	2.6	3	2.5	1.7	1.9	2.9	1.5	1.1	3	1.7	1.6	0
BRA	BRAte	18.9	5.6	4.6	3.1	5.1	2	2.6	3.5	1.7	1.1	3.8	1.9	1.8	0
BRA	BRAte	18.1	8.1	4.5	2.4	3.5	1.9	2.8	4.1	1.8	3	4.2	2.4	2	0
BRA	BRAte	21.2	6.3	3.1	2.6	4.7	2.2	2.4	3.9	1.9	1.1	4.2	1.8	1.3	0
CAL	CALaq	15.8	4.9	4.4	3.3	2.8	2	2.4	3	1.9	1.3	3.6	1.9	1.4	0
CAL	CALaq	19.4	4.9	3.2	4.2	2.8	1.9	1.8	3.1	1.7	1.3	3.3	1.8	0.9	0
CAL	CALaq	17.4	5	3.8	4.8	2.8	1.9	2.6	3.1	1.8	1.1	2.6	1.6	1.5	0.3
CAL	CALaq	12.2	3.6	4.6	3	2.7	1.6	2.4	2.1	1.5	1.5	2.9	1.6	1.4	0
CAL	CALaq	21.3	5	3.9	4.6	2.8	1.8	2.4	2.5	1.7	1.2	2.5	1.7	0.9	0.4
CAL	CALaq	18.1	5.3	4.6	3.9	3	2.2	3.5	3	1.8	2.3	2.8	1.7	1.5	0.6
CAL	CALaq	15.9	4.1	4.4	4.5	2.1	1.4	4.4	2.7	1.5	2.4	3.2	1.5	1.3	0.5
CAL	CALaq	19	5.7	4.2	3.4	2.7	1.8	1.7	2.4	1.6	1.6	1.8	1.3	0.7	0
CAL	CALaq	16.6	3.7	3.9	5.4	2.5	1.6	2.8	2.2	1.6	1.9	2.7	1.3	1.1	0.8
CAL	CALaq	19.7	4.7	3.9	4	3.5	1.9	3.9	3	1.9	4.1	2.6	1.5	1.5	0.5
CAL	CALaq	21.3	4.5	5.1	4.3	2.7	1.9	2.8	2.9	1.5	1.6	4	1.4	1	1.3
CAL	CALaq	22.1	4.6	4.5	4.3	3.1	1.9	2.6	3	2.1	1.6	3.3	2	1.4	0.4
CAL	CALaq	20.2	5	5.1	4.9	2.6	1.6	2.3	2.4	1.5	1.2	2.6	1.8	1.8	1.1
CAL	CALaq	18.8	5.9	4.1	4.8	3.7	1.8	3.4	2.7	1.7	2.3	2.9	1.7	1.3	1
CAL	CALaq	26.7	6.2	4	4.5	2.9	2.3	2.6	2.7	1.9	1.5	4.2	1.8	1.1	0.6
CAL	CALaq	23.8	5.5	4.8	5	3	1.8	2.7	2.9	1.7	1.4	3.4	1.8	1.1	0
CAL	CALaq	22.4	5.6	4.1	4.7	2.8	1.7	2.4	2	1.6	1.4	3.2	1.5	1	1
CAL	CALaq	17.5	4.2	4.5	3.9	2.8	1.6	2.9	3.3	1.9	1.3	3.3	1.6	1.1	1
CAL	CALaq	29.1	6.5	5.4	4.8	3.1	2	2.8	3.2	1.8	1.1	4.1	1.8	1.4	0.6
CAL	CALaq	25.7	6.6	5.4	6.1	2.5	1.7	2.7	3.3	1.6	1	3.9	1.7	1.4	0
CAL	CALaq	26.1	4.4	4.5	4.6	2.8	2	2.2	3	1.7	1.1	3.5	1.9	1.1	0.6
CAL	CALaq	23.5	4	4.8	4.1	2.7	1.8	2.6	3.3	1.5	1.3	3.9	1.5	0.8	0
CAL	CALaq	21.4	5	4.7	4.8	2.8	1.4	2.4	3	1.6	1.1	3.5	1.6	1.2	1
CAL	CALaq	21	5	4	4.4	3.2	2	4	3.9	1.8	1.1	3.7	1.6	1.4	0
CAL	CALaq	23.4	5.8	5.1	5.1	2.5	2.1	2.8	3.1	1.8	1.5	3.7	1.8	1	0
CAL	CALaq	26	5.1	5.4	3.9	3.3	2	3.5	2.4	1.8	1.5	4	1.7	1.3	0
CAL	CALaq	24.4	5.4	4.7	5	2.5	1.6	2.2	3.2	1.7	1.4	3.8	1.9	1.1	0
CAL	CALaq	22.4	5.9	4.4	4.9	2.3	1.8	2.4	3.3	1.7	1.2	3.6	1.7	1.2	0
CAL	CALaq	23.9	5.3	4.4	4.4	3	2	3	3.1	1.6	1.6	3.3	1.8	0.9	1.1
CAL	CALaq	19.3	5.7	4.3	4.4	3.2	1.7	1.3	3.7	1.7	1.3	3	1.7	1.3	0
CAL	CALaq	16.5	6.9	4.6	3.2	2.8	1.8	2.7	3	1.4	1.1	3.3	1.4	1.5	1.6
CAL	CALaq	22.9	5	5.2	3.9	2.9	1.6	3.9	3	1.8	1.4	3.5	1.7	1.3	0.9
CAL	CALaq	21.1	4.2	3.7	3.3	3.1	2	3.1	2.7	1.4	1.3	3.3	1.3	1.3	0.6
CAL	CALaq	20.9	6.3	5.1	4.9	3	2	3	3.4	2.1	3.3	3.4	1.6	1.3	0.5
CAL	CALaq	18.4	3.9	3.9	4.1	3.1	1.6	1.3	3.3	1.6	1.7	3.6	1.8	1.5	0
CAL	CALaq	22.8	5.1	5.7	5	2.3	1.6	1.3	3.2	1.6	1.1	3.6	1.7	1.2	1
CAL	CALaq	18.8	5.3	6.1	4.9	3.6	1.7	1.3	3.6	1.7	1.3	3.4	1.8	1.3	0
CAL	CALaq	16.2	5.4	4.9	4.1	2.7	1.5	1.2	2.8	1.4	1.1	3	1.5	1.3	0
CAL	CALaq	18.7	5.1	5.7	4.1	2.7	1.7	2.6	2.9	1.6	1.2	3.4	1.8	1.3	0
CAL	CALaq	28.2	6.3	4.1	4.1	3.1	2	4.1	3.3	2	4	3.6	1.2	1.1	0
CAL	CALaq	20.5	4.7	4.7	5.4	3.2	1.4	1.5	2.9	1.5	1.2	3.4	1.8	1.2	1.6
CAL	CALaq	16.9	5	5.4	4.7	2.6	1.7	1.4	2.5	1.7	1.4	3.3	1.8	1.3	0
CAL	CALaq	22.2	4.8	5.3	5	2.9	1.8	2.2	2.9	1.7	1.6	3.4	1.6	1.6	0
CAL	CALaq	23	3.2	4.6	4.9	2.4	1.6	1.7	2.9	1.5	1.4	3.5	1.5	1.2	0
CAL	CALaq	24.2	5.2	4.5	5.9	2.7	1.8	1.4	3	1.7	1.3	3.8	1.9	1.3	0
CAL	CALaq	21.8	3.7	4.6	4.6	2.4	1.6	3.6	2.7	1.4	1.4	3.2	1.6	1.2	0
CAL	CALaq	23.7	4.5	5	5.3	2.9	1.7	2.9	3.7	1.7	1.5	3.3	1.9	1.2	0
CAL	CALaq	24.1	5.7	5.4	5	2.4	1.3	1.5	3.1	1.6	1.4	3.7	1.5	1.1	0
CAL	CALaq	21.9	2.6	4.8	3.9	3.1	1.9	3.2	3	1.6	5.9	3	1.4	1	0
CAL	CALaq	25.7	4.6	4.4	5.6	2	1.5	1.8	3.1	1.7	1.4	3.6	1.7	1.1	0
CAL	CALte	13.3	4.2	3.1	2.6	3.1	1.8	2.1	3.5	1.4	1	2.5	1.5	1.1	0.7
CAL	CALte	12.9	3.6	3.2	2.5	2.9	1.6	1.6	2.7	1.6	1.6	2.8	1.5	1.4	1
CAL	CALte	14.2	3.2	2.9	3.8	2.5	1.3	1.8	3	1.5	1.1	2.9	1.4	1	0.8
CAL	CALte	12.3	3.7	3.4	2.8	2.3	1.3	1.3	2.8	1.3	1.6	3.3	1.4	1.3	0.9
CAL	CALte	15	5.4	4.5	3.6	3.2	1.5	1.7	3.2	1.7	1.5	3.8	1.8	1.6	1
CAL	CALte	13.9	3	4	3.1	2.6	1.5	1.7	2.9	1.5	1.4	3.5	1.4	1.1	1.1
CAL	CALte	16	5.1	4	4.3	3.3	2.1	1.6	3.4	2.1	1.7	3.7	1.8	1.2	0.9
CAL	CALte	17.9	4.1	4.4	4.3	3	1.8	2.1	2.8	1.7	2	3.4	1.3	1.3	1.1
CAL	CALte	14.3	4.4	3.7	3.6	3	1.5	1.2	3	1.9	1.3	3.9	1.4	1.2	1
CAL	CALte	15.9	3.4	3.1	3.6	2.5	1.4	1.9	2.8	1.8	1.5	3.1	1.6	1.2	1
CAL	CALte	15.4	3.9	3.4	3.2	3	1.5	1.6	3.2	1.5	1.3	3.5	1.5	1.6	1
CAL	CALte	15	3.4	3.6	3.3	2.2	1.5	2.4	3.2	1.7	1.7	3.1	1.7	1.7	1
CAL	CALte	16.5	4.4	4.2	4.2	2.5	1.6	1.9	3.1	1.8	1.6	3.3	1.5	1.7	0.9
CAL	CALte	16.2	4.8	4.8	4.3	2.6	1.6	2.2	3.6	1.4	1.1	3.4	1.7	1.6	1.6
CAL	CALte	15.6	4.8	4.3	3.7	2.8	1.6	1.7	2.8	1.8	1.5	3.1	1.5	0.9	0.9
CAL	CALte	17.8	4.7	5.2	4.1	2.5	1.7	2.2	3	1.5	1.3	3.3	1.6	1.9	2.1
CAL	CALte	13.9	2.8	2.5	2.7	2.7	1.6	1.1	2.6	1.5	1.2	2.2	1.4	0.8	0
CAL	CALte	14.8	4.8	4.4	3.7	2.1	1.4	1.7	2.5	1.6	1.1	2.7	1.2	1.5	0.9
CAL	CALte	12.4	2.4	3.5	2.8	2.6	1.3	1.5	3.1	1.4	1.2	3	1.4	1.3	1.3
CAL	CALte	14.3	2.6	3.6	3.7	3.1	1.6	1.5	2.9	1.4	1.5	2.7	1.3	1.3	1
CAL	CALte	17.2	5.4	5.2	4.1	3.3	2	2.2	3.6	1.7	1.4	3.2	1.4	1.9	1.5
CAL	CALte	13.6	4.5	3.9	3	3	1.6	1.5	2.7	1.6	1.5	2	1.4	1.3	1.1
CAL	CALte	15.2	4.1	4.9	3.2	2.8	1.5	2	2.8	1.4	1.9	2.3	1.3	1.2	1.9
CAL	CALte	14.7	3.7	4.3	3.5	2.4	1.4	2.4	2.9	1.3	1.6	3	1.4	1.9	1.2
CAL	CALte	19.3	4.4	5.1	3.7	2.5	1.3	2.2	2.7	1.6	1.6	3.3	1.6	1.3	1.4
CAL	CALte	17	3.8	5.2	4.7	2.2	1.6	1.9	2.2	1.7	1.9	2.7	1.4	1.2	1.2
CAL	CALte	11.9	4.4	3.4	3.1	2.9	1.9	2.1	3.2	1.8	1.1	3.2	1.5	1.1	1.4
CAL	CALte	9.5	3.1	3.4	2	2.2	1.3	1.4	2.5	1.2	1.1	2.4	1.2	1.1	0.7
CAL	CALte	19.7	3.7	4.2	5.3	2.4	1.6	2	3.2	1.6	1.6	3.1	1.4	1.4	0.7
CAL	CALte	16.5	4.2	4.6	3.8	1.9	1.4	1.9	2.6	1.5	1.3	2.8	1.4	1.1	1.1
CAL	CALte	22	4.6	4.1	3.6	2.8	1.7	1.5	2.5	1.7	1.3	3.3	1.5	1.1	1.5
CAL	CALte	21.6	4.4	5.5	4.9	3	1.8	1.6	2.7	1.8	1.7	3	1.6	1.4	0.3
CAL	CALte	16.3	3	3.4	3.5	2.6	1.7	1.9	3	1.9	1.5	2.5	1.4	1	0.2
CAL	CALte	18.9	5.8	4.6	5.2	2.4	1.5	1.6	2.6	1.6	1.4	3.1	1.5	1.2	1.2
CAL	CALte	18	4.8	5.2	4	2.9	1.8	2.3	3	1.8	1.5	3.1	1.7	1.4	1.2
CAL	CALte	18.7	4.4	3.9	3.6	2.5	1.8	2.2	2.4	1.6	0.9	3.4	1.7	1.2	1.5
CAL	CALte	15.2	4.5	3.7	4.5	2.9	1.7	1.5	3.1	1.5	1.3	3.1	1.3	1.1	1.3
CAL	CALte	22.6	6.1	5.1	4.8	3.1	1.6	1.8	3	1.9	2.3	3.4	1.7	1.8	1
CAL	CALte	15.4	5.4	3.7	3.8	3	1.5	1.5	2.6	1.4	1.4	2.9	1.2	1	0.9
CAL	CALte	15.3	3.5	3.9	3.9	2.3	1.3	1.2	3	1.5	1.2	2	1.2	1.2	0.9
CAL	CALte	18.1	4.7	4.6	3.7	2.6	1.8	1.5	2.7	1.7	1.5	3.4	1.7	1.6	1.2
CAL	CALte	16.9	3.8	4.4	3.6	3.3	1.7	1.5	2.9	1.4	1	2.6	1.1	1.2	1.1
CAL	CALte	16.7	6.5	4.4	3.8	2.8	1.5	2.5	3.1	1.1	1.5	2.5	1.5	1.2	0.7
CAL	CALte	16.4	5	3.9	3.5	2.3	1.8	1.9	2.9	1.4	1.3	2.6	1.6	1.3	0.7
CAL	CALte	16.2	3.6	4.1	3	2.3	1.6	1.6	2.4	1.2	1	2.7	1.4	1.6	0.5
CAL	CALte	15.1	2.9	4.1	3	2.8	1.7	1	3	1.7	1.2	2.7	1.5	1.1	0.9
CAL	CALte	15.5	4.5	2.7	3.5	2.5	1.6	1.3	2.8	1.1	1.2	2.3	1.2	1	1.2
CAL	CALte	16.5	2.4	5.1	4.8	2.5	1.5	1.6	2.7	1.5	1.5	3.2	1.5	0.9	1.9
CAL	CALte	16	3.6	4.1	4.6	2.7	1.6	1.7	2.7	1.7	2.1	3	1.6	1.3	1.2
CAL	CALte	12.4	4.3	2.7	3.5	2.6	1.6	1.2	2.5	1.7	1.4	3	1.2	1.5	0.9
GUS	GUSaq	35.7	2	4.8	7.7	2.1	1.8	3	2.3	1.9	3.1	3.3	1.9	2.6	6
GUS	GUSaq	28	1.4	3.1	6.2	1.8	1.6	2.7	2.7	1.7	2.3	2.9	1.6	1.3	5.7
GUS	GUSaq	30.5	1.5	5.6	8.8	1.9	1.2	1.8	2	1.6	2.6	2.8	1.5	2.2	4.6
GUS	GUSaq	27.6	1.5	3	6.9	1.4	1.6	2.7	2.6	1.9	1.9	3	1.5	1.7	4.5
GUS	GUSaq	26.3	2.3	7.4	9.4	1.5	1.4	2.3	2.5	1.4	1.9	2.6	1.6	2.3	6.7
GUS	GUSaq	25.9	2.7	9.3	9.2	1.7	1.6	2.7	2.7	1.4	2.1	2.5	1.4	2.1	5
GUS	GUSaq	26.3	2.7	3.3	5.7	1.8	1.7	2	2.7	1.4	1.7	3	1.7	1.6	5.7
GUS	GUSaq	28.2	1.9	5.3	10.6	2.5	1.8	2.2	2.9	1.4	1.7	2.8	1.3	1.4	6.5
GUS	GUSaq	26.8	1.6	5.6	9.2	2.3	1.5	2.4	2.8	1.4	1.3	2.5	1.4	1.6	7.6
GUS	GUSaq	30.2	2	4.1	7.3	1.9	1.5	1.9	2.6	1.7	1.8	2.8	2.1	2	5.7
GUS	GUSaq	28.1	2.7	4.5	8.9	1.9	1.5	2.5	2.8	1.5	1.9	2.5	1.4	1.8	4.8
GUS	GUSaq	24.7	2	6.6	7.7	1.6	1.5	1.4	2	1.7	2.2	2.9	1.6	1.8	5.1
GUS	GUSaq	28	2.2	7.1	8.3	1.7	1.5	2.6	2.8	1.9	2.5	2.5	2	2.5	6
GUS	GUSaq	31	1.6	5.6	8.2	2.3	2	2.8	1.9	1.7	2.7	3.5	1.7	2.1	7.3
GUS	GUSaq	33.2	2	5.4	9.7	1.5	1.6	2.9	2.2	1.4	2.5	1.9	1.4	2.5	6.8
GUS	GUSaq	30.7	2.3	6.4	8.1	2.1	1.6	2.7	2.6	1.8	2.4	3	1.6	2.1	4.8
GUS	GUSaq	29.5	2.3	6.6	7.6	1.5	1.5	2.3	2.2	2	2.7	2.5	1.5	1.9	5.9
GUS	GUSaq	30.5	5.7	8.3	9.8	2.2	1.7	2.8	2.8	1.3	1.8	2.7	1.4	2	4.5
GUS	GUSaq	33.7	2.2	5.7	8.8	2	1.6	2.6	2.6	1.4	2	2.4	1.4	2.1	5.1
GUS	GUSaq	30.5	4.5	4.9	9.7	2.6	1.6	2.2	2.5	1.2	1.4	2	1.4	2	5.5
GUS	GUSaq	26.7	1.9	5.5	9.2	1.9	2.1	2.9	2	1.8	2.5	2.6	1.5	1.8	7.1
GUS	GUSaq	30.9	3.9	8.6	11.2	2.1	1.6	3	3	1.5	2.2	3	1.3	2.1	6.6
GUS	GUSaq	28.6	2.5	6.3	9.7	2.7	1.8	2.1	3.1	1.5	1.7	2.6	1.3	1.8	7
GUS	GUSaq	29.8	3.9	8.8	9.5	2.7	1.5	1.7	2.8	1.3	1.9	2.9	1.3	1.3	6.1
GUS	GUSaq	28	2.8	6.5	6.5	1.8	1.6	1.9	3	1.5	1.4	2.4	1.5	1.3	7.3
GUS	GUSaq	26.9	3.3	6.4	8.2	1.8	1.7	2.9	3.1	1.7	2.3	2.7	1.3	1.7	6.7
GUS	GUSaq	28.6	2.4	8.2	10.7	2.4	1.5	1.8	2.6	1.7	1.7	3.2	1.4	1.2	6.3
GUS	GUSaq	27.9	5.1	10.3	7.8	2.6	1.5	1.6	2.9	1.4	1.5	2.5	1.1	1.3	7
GUS	GUSaq	30.7	2.3	6.5	7.7	2.4	2.2	2.5	3	1.7	2.2	2.6	1.5	1.7	6.3
GUS	GUSaq	31.4	2	6.1	9.8	2.3	1.6	2.9	3.4	1.4	2.2	3.1	1.3	2	4.1
GUS	GUSaq	27.4	4.3	8	7.4	1.8	1.9	2	2.4	1.7	2.3	2.5	2	2.2	4.3
GUS	GUSaq	30.3	2.8	7.6	10.8	2.5	1.5	2.7	2.5	1.6	2.2	3.1	1.4	1.9	6.4
GUS	GUSaq	33.6	1.9	5.1	8.4	3.2	1.7	2.3	2.9	1.9	2.5	2.6	1.5	1.6	5.7
GUS	GUSaq	33	2.1	5.3	8.6	2.4	1.7	2.3	3.4	1.4	1.8	2.8	1.5	2.2	6.9
GUS	GUSaq	32.2	2.3	7.9	8.4	2.4	1.6	2.5	2.3	1.7	2.8	2.3	1.3	2.4	5.8
GUS	GUSaq	26.3	3.6	7.6	11.4	1.5	1.4	2	2.3	1.2	1.7	2.7	1.4	2.2	6
GUS	GUSaq	36.1	5.7	9.1	10.5	2.6	1.8	3.2	3.3	1.7	2.1	3.1	1.7	2.1	5.2
GUS	GUSaq	30.3	2.9	8.5	11.6	2.5	1.6	2.3	2.3	1.7	1.9	2.7	1.3	2	6.8
GUS	GUSaq	30.4	2.1	5.9	10.6	2.4	2.1	3.3	2.7	2	2.5	2.1	1.6	1.5	5.8
GUS	GUSaq	34.1	1.9	6.8	8.8	2.3	2	2.8	3.5	1.7	2.9	3.5	1.5	2.2	4.5
GUS	GUSaq	27.4	2.1	7.2	9.4	2.4	1.5	2.2	2.6	1.2	1.3	2.7	1.1	1.4	5.7
GUS	GUSaq	26.5	1.7	4.5	8.7	1.9	1.8	2.8	2.6	1.4	1.6	2.2	1.3	1.1	8.1
GUS	GUSaq	27.3	3.4	8.3	7.8	2.7	1.8	2.1	2.8	1.8	2.1	2.7	1.6	1.7	5.8
GUS	GUSaq	29.4	4.3	7.1	7.2	2.6	1.9	2.6	2.9	2.2	2.9	2.7	1.5	1.9	4.5
GUS	GUSaq	29.3	2.8	8.7	10.4	2.4	1.5	1.9	2.6	1.6	2.1	2.3	1.4	1.3	5.9
GUS	GUSaq	23.6	1.4	4.9	13	1.9	1.6	2.6	1.5	1.5	2.6	2.6	1.3	1.6	5
GUS	GUSaq	33.5	2.5	8.6	10.3	3.1	1.8	2.3	2.9	1.7	2.3	2.7	1.2	1.1	9
GUS	GUSaq	26.6	3.2	7.8	9.9	1.8	1.6	2.5	2.7	1.6	2.2	2.7	1.5	2.2	6.3
GUS	GUSaq	31.5	5.4	9.1	10	1.9	1.6	2.7	2.9	1.6	2.3	3	1.3	2.1	5.6
GUS	GUSaq	27	5.3	11.8	7.5	1.3	1.3	1.6	2.9	1.2	1.6	2.6	1.2	2	5.9
GUS	GUSte	39.7	2.4	8	16.6	1.6	1.9	1.2	1.9	2	2.2	3.6	2.1	1.9	9.8
GUS	GUSte	38.3	2.1	4.9	14	1.6	1.6	1.9	1.6	1.6	2.5	3.1	2.2	1.9	5.1
GUS	GUSte	47.2	12.5	16.1	11.9	3.6	2	1.1	3.7	1.7	1.3	2.7	1.6	0.7	5.1
GUS	GUSte	41.4	12.6	13.5	10.1	3.2	2.2	1.3	3.4	2.1	1.3	3.1	1.6	0.9	5.7
GUS	GUSte	45.6	3.7	9.6	12.1	2.5	2.2	2.1	2.8	2.2	1.6	3.5	2	1	11.5
GUS	GUSte	31.5	14.3	10.5	3.8	2.7	1.7	1	3	1.6	0.9	2.7	1.4	0.9	5.9
GUS	GUSte	34.9	4.9	7.8	8.7	2.9	1.7	1.5	2.9	1.4	1.1	2.5	1.4	0.7	7.4
GUS	GUSte	32.1	3.8	8.1	10.1	2.6	1.6	1.2	2.2	1.4	0.9	2.4	1.2	1	9.1
GUS	GUSte	41.5	11.2	13.7	9.5	3.7	2.2	1.2	3.3	1.8	1.3	2.4	1.3	0.9	11
GUS	GUSte	41.1	8.9	11.5	10.6	3	1.5	1.1	2.9	2.1	1.6	2.5	1.5	0.8	7.5
GUS	GUSte	42.4	6.9	10.1	9.6	3.1	1.7	1.1	2.4	1.4	0.9	3	1.7	1.7	10.1
GUS	GUSte	38.5	2.1	3.2	9.3	3.5	2.2	1.1	3.1	1.9	1.1	2.5	2.2	1.4	8.2
GUS	GUSte	43.1	11.4	15.9	10.5	4	2.7	1.7	3.5	2.6	1.7	3.8	1.9	1.7	7.5
GUS	GUSte	40.8	15.5	12.9	7.6	3.7	2.2	1.6	3.2	2	1.2	3.5	1	0.9	5.6
GUS	GUSte	49.6	11.6	15.2	11.6	3.5	2.1	1.6	3.4	2.2	1.8	3.8	1.8	1.2	5.8
GUS	GUSte	43.4	11.9	13	11.1	3.1	1.8	1.5	3.7	1.7	1.4	3.7	1.8	1.6	9.9
GUS	GUSte	42.8	11.5	14.6	10.7	2.3	1.9	2.4	2.3	2	2.2	3.4	1.5	1.2	8.6
GUS	GUSte	49.7	16.2	16.7	10.5	2.5	2.1	1.7	3	2.1	2.1	3.8	1.7	1.2	9.4
GUS	GUSte	46.2	7.3	13.1	14.1	3.4	2.2	1.3	3.8	2.3	1.6	3.5	1.3	1.3	6.2
GUS	GUSte	52.2	8.2	15.1	13.4	3.2	2.2	1.4	3.1	2.1	1.6	3.8	1.6	1.2	6.2
GUS	GUSte	54.5	10.2	15	12.2	3.5	2.5	1.7	3.5	2.5	1.6	3.8	1.7	1.6	7.1
GUS	GUSte	46.8	14.2	15.8	10.7	2.9	1.5	1.1	3.1	1.5	0.9	3.4	1.6	1.4	10.1
GUS	GUSte	43.2	8.5	13.8	9.2	4	2.4	1.6	3.6	2.3	1.9	1.3	1.6	1.1	10.1
GUS	GUSte	41.2	4.9	11	10.1	3.7	1.8	1.6	3.4	1.4	1.3	2.5	1.5	1.3	7.9
GUS	GUSte	44.1	6.4	9.4	12.6	2.3	1.3	1.5	3.7	1.8	1.3	3.8	1.7	1.6	7.6
GUS	GUSte	46.3	7.4	15.2	12.4	3.6	2.5	2.2	3.5	2.7	2.3	3.6	1.8	1.4	5.6
GUS	GUSte	41.5	11.2	12.7	8.6	3.8	2.1	1.6	4.1	1.9	1.5	3.7	1.3	1.7	6.7
GUS	GUSte	46.2	12.2	13.8	10.1	3.2	2.3	2.1	2.3	2.1	2	4.1	2.3	1.5	9.8
GUS	GUSte	41.6	10.4	5.9	8.8	2.6	2.2	2.1	3.9	1.8	1.5	1.6	1.4	1.5	10.2
GUS	GUSte	46.6	8.3	14.8	10.4	4	2.3	2.2	4	2.1	1.8	4	1.7	1.5	7
GUS	GUSte	44.9	6.9	12.2	11.5	3.4	2.4	2.1	3.6	2.4	1.5	4.4	2	1.9	7.6
GUS	GUSte	43.6	8.6	13.2	11.2	3.2	1.8	2.2	3.8	2.3	1.8	3.4	1.7	1.5	5.3
GUS	GUSte	45.9	13.4	15.6	10.4	2.4	2	2	3.8	1.7	1.6	3.6	1.8	1.9	8.9
GUS	GUSte	52.1	8.2	17.2	13.9	3.3	2.2	2	2.7	2.2	1.8	3.9	1.7	1.6	6.4
GUS	GUSte	46	13	14.7	8.5	2.9	2.1	1.9	3.8	1.9	1.8	3.6	1.7	1.5	11.3
GUS	GUSte	49.8	12.4	14.6	10.2	2.9	2.2	2.9	4.1	2.3	1.8	4	2.1	1.5	9.2
GUS	GUSte	46.6	6.3	11.1	8.6	3.9	1.8	1.8	3	1.7	1.2	3.6	1.5	1.2	6.1
GUS	GUSte	51.4	5.8	16.1	13.1	4	2	1.7	4.1	1.8	1.6	3.8	1.6	1.3	7.5
GUS	GUSte	46.2	16.2	15.5	8.7	2.8	2.3	2.7	3.9	1.7	1.4	2.9	2	1.1	6.8
GUS	GUSte	42.9	8.2	9.1	15.1	2.9	1.9	1.7	3.1	1.7	1.3	3.3	1.5	1.6	7.5
GUS	GUSte	37.9	2.3	4.6	14.8	1.8	1.6	1.3	1.6	1.5	2.4	2.9	1.9	1.6	5.5
GUS	GUSte	39.3	2.2	7.6	14.1	2.1	1	1.5	2.6	2.1	2.5	3.3	1.9	1.4	4.9
GUS	GUSte	35.2	2.1	11.3	13.2	2.1	1.8	3.2	2.5	2	1.9	2.6	2	1.8	9.8
GUS	GUSte	30.1	1.5	7.9	10.8	1.2	1.2	0.9	2.2	2	2.3	3.4	2.2	1.4	2.3
GUS	GUSte	41.4	2.1	6.3	14.5	1.4	1.5	2.2	2.9	2.3	2.1	2.9	2.3	2.3	5.5
GUS	GUSte	39.8	3.9	13.6	12.3	2.1	1.5	1.8	2.9	2	2	3.6	1.7	1.5	3
GUS	GUSte	35.9	2.9	6.4	11	1.7	1.7	3	3.3	2.4	2.2	2.9	2.3	1.5	5.9
GUS	GUSte	35.5	3	3.9	9.4	1.5	1.6	1.5	3.1	2	2.2	3.3	2	1.7	3.8
GUS	GUSte	37.1	2.6	5.5	10.6	1.8	1.6	1.3	1.7	1.4	1.9	2.8	2	1.4	7.2
GUS	GUSte	36.4	3.8	5.9	15.2	1.6	1.4	1.4	3.2	2.1	1.5	3.7	1.9	1.8	10.1
HEX	HEXaq	34	11.4	10.5	6.2	5.9	2.7	3.2	7.1	3.2	2.6	7.1	3.2	1.7	5.1
HEX	HEXaq	24.2	10.2	6.7	3.9	5.1	2.7	2.8	6.7	2.7	3.2	7.5	3.3	1.9	4.3
HEX	HEXaq	19.3	7.7	5.1	3.1	7.5	3.3	3.2	7.8	3.6	2.2	7.7	3.7	1.9	3.7
HEX	HEXaq	17.9	8.3	4.2	2.4	8.1	3.2	2.1	9.1	3.6	1.6	8.2	3.7	1.5	4.2
HEX	HEXaq	18.2	9.3	4.6	2.6	6.5	3	3.7	7.2	3.6	2.5	7.7	3.9	1.7	4
HEX	HEXaq	19.6	8.3	5.3	2.5	6.4	3	3.7	7.4	3.4	2.4	7	3.4	1.1	3.2
HEX	HEXaq	11.2	5.8	2.7	1.7	7.5	2.9	2.6	8	3	2.1	7	3	2	1.8
HEX	HEXaq	15.9	6.9	4.1	2.4	6.7	2.9	2.8	7	4	1.8	7.3	3.6	2	3.1
HEX	HEXaq	23.3	9.5	6.7	2.7	7.6	2.7	3.6	6.6	2.8	2.1	5.9	2.7	1.6	2.5
HEX	HEXaq	24.5	9.1	7.4	3.8	5.3	2.6	3.3	7	2.7	2.3	6.3	3.3	1.7	4.4
HEX	HEXaq	23.5	9.3	6.6	3.1	7.6	2.9	2.9	7.5	3.1	2.2	6.5	3.2	1.6	4.1
HEX	HEXaq	21.6	8.2	4.9	2.6	7.6	3	3.7	8.1	3.5	2.8	7.4	3.6	1.6	3.3
HEX	HEXaq	19.3	8.9	5.6	3.1	5.1	2.7	3.5	7.1	3.3	2.7	6.4	2.8	2	4.7
HEX	HEXaq	14.3	6.9	4.1	2.6	6.5	2.5	2.9	5	2.7	3	6.2	2.7	1.8	2
HEX	HEXaq	22.5	9.5	6.2	3.7	7.3	2.4	3.7	7.3	3	1.7	6.4	3.1	2.2	2.4
HEX	HEXaq	16.6	7.9	4.7	1.7	5.5	2.2	3.7	5.4	2.1	3.1	6.6	2.7	2.6	2.7
HEX	HEXaq	13.9	6.3	3.2	2.6	7	2.6	1.9	3.9	2	1.9	7	2.8	1.2	2.1
HEX	HEXaq	17.8	8.4	4.2	2.7	7.5	3.6	2.7	9.3	3.9	1.7	7.4	3.8	1.1	3.3
HEX	HEXaq	30.5	7.3	10.3	7.6	6.7	2.4	2.7	6.8	3.2	1.5	4.9	2.6	0.7	2.1
HEX	HEXaq	32	7	7.8	7.3	5.7	2.7	2.4	5.6	2.7	2.2	4.3	2.5	1	2.7
HEX	HEXaq	16.5	6.5	5.9	3.1	6.4	2.4	2.8	4.2	2.3	1.7	5.4	2.1	1.6	1.6
HEX	HEXaq	21.1	6.8	8.3	4.8	5.5	2.9	2.8	5.7	2.9	1.8	5.2	2.1	2	1.2
HEX	HEXaq	17.8	8.4	5.7	3.1	7.7	2.9	2.1	5.1	2.5	1.3	3.2	1.8	0.7	0.9
HEX	HEXaq	12.2	7	2.9	2	5.1	2.6	1.2	4.6	2	1.6	3.4	2.1	1.2	0.7
HEX	HEXaq	17.11	6.55	5.8	3.2	4.6	2	1.2	3.8	1.8	1.7	3.8	1.6	1.8	2.9
HEX	HEXaq	11.2	3.9	4.1	3	3.5	1.7	0.4	3.3	1.5	1.4	3.8	1.7	1.7	1.8
HEX	HEXaq	12.1	5.3	4.1	2.3	3.7	1.8	2	3.5	1.6	2.1	3.7	2	0.8	2.1
HEX	HEXaq	14.5	2.7	3.8	2.8	2.4	1.4	0.7	4	2.2	0.6	2.2	1.6	0.9	0
HEX	HEXaq	10.9	4.8	4.1	2.4	3.9	1.9	1.8	4	2.1	1.8	4.8	2.1	1.5	2.2
HEX	HEXaq	12.1	2.1	3	3.5	4	2.2	1.3	3.1	2.1	1.1	3.6	1.9	1	1.3
HEX	HEXaq	13.2	5.7	4.7	2.4	3.7	2.3	1.4	3.4	2.1	1.6	4.2	1.9	0.8	2.1
HEX	HEXaq	14.5	2.6	2.2	2.5	2.6	1.7	0.6	3.9	2	0.5	3.4	1.9	1.1	1
HEX	HEXaq	7.3	2.4	1.7	1.2	3.5	1.8	1.2	2.8	1.7	0.6	2.6	1.6	0.4	0.7
HEX	HEXaq	6.9	2.4	2.1	1.6	3	1.5	0.9	2.8	0.6	0.8	2.8	1.8	0.1	1.7
HEX	HEXaq	11.2	1.7	1.8	3.4	1.8	1	1	3.8	2	0.7	2.9	1.6	0.8	0.3
HEX	HEXaq	12.3	5.1	3.1	2.2	3.3	1.7	1.5	3.3	1.6	0.9	3.6	1.7	0.8	1.6
HEX	HEXaq	16.6	4.6	3.9	2.8	3.3	2	1.5	3.4	1.8	1.1	3.7	1.7	0.9	1.2
HEX	HEXaq	6.4	2.2	1.3	1.7	3.1	1.9	1.3	2.7	1.9	1.1	2.7	1.6	0.4	0
HEX	HEXaq	10.9	2.8	2.8	2	3.6	2	0.8	4.3	2	1.9	2.5	1.6	0.9	1.2
HEX	HEXaq	6.1	2.7	1.7	1	3.5	1.4	1.9	3.4	1.5	1.3	2.6	1.4	1.2	0.8
HEX	HEXaq	12.6	4	2.8	2	4.2	1.7	1.3	3.5	1.6	1.4	3.2	1.6	1.3	0.7
HEX	HEXaq	17.1	3.6	3.1	2.6	3.3	1.4	1.4	3.6	1.7	1.3	3.1	1.8	1	1
HEX	HEXaq	12	3.1	2.2	1.6	3.8	1.7	0.7	2.7	1.6	0.8	2.5	1.6	0.4	0.6
HEX	HEXaq	10.3	2.6	2.2	1.8	3.4	1.6	1	2.9	1.7	0.9	2.9	1.8	0.7	0.6
HEX	HEXaq	13	1.6	2.6	2	3	1.7	0.8	2.6	1.7	0.9	2.9	1.8	0.6	0.7
HEX	HEXaq	6.2	2.3	1.6	0.9	3.1	1.4	0.6	3.8	1.7	2	2.5	1.4	0.8	0.6
HEX	HEXaq	10	2.1	2.4	1.7	4.3	1.7	1.7	3	1.5	0.7	2.9	1.6	0.5	0.4
HEX	HEXaq	11.4	2.7	2	1.5	3.2	1.6	1.2	3	1.4	0.9	3	1.9	0.7	0.6
HEX	HEXaq	14.1	3.6	3.3	2.2	3.3	1.8	1.8	3.4	1.7	2.2	2.9	1.4	1	0.5
HEX	HEXaq	11	3.3	2	2.2	4.2	2	1.5	4.8	2.1	1.8	3.2	1.6	1.3	0.2
HEX	HEXte	15.3	7	5.5	2.3	3.7	2.2	1.6	3.1	2.2	1.8	3.4	2.7	1.2	2.3
HEX	HEXte	9.7	6.1	2.9	2.7	3.2	2	1.2	2.1	1.7	1	3.2	2.8	1.2	1.9
HEX	HEXte	15.9	5.4	6.2	3.1	3.6	2.2	1.8	3.6	2.3	1.9	3.4	2.3	1.7	2.4
HEX	HEXte	11.9	6.4	3.4	1.6	3.6	2.2	2.2	3.5	2.3	1.3	3.1	2	1.4	2.5
HEX	HEXte	10.6	5.6	3.4	2.7	3.5	2.2	2.4	2.9	2	1.7	3.3	2.3	1.7	1.8
HEX	HEXte	10.7	6.9	2.2	1.5	4.1	2.5	2.3	3.8	2.4	2.3	3.7	2.4	2	3.1
HEX	HEXte	14	5.7	3.5	1.9	3.7	2.4	1.7	3.5	2.1	1.3	2.9	1.6	1.4	1.9
HEX	HEXte	11.5	4.1	4.1	2.4	3.1	2.2	1.6	3.1	2.3	1.8	2.9	2.1	1.5	1.8
HEX	HEXte	10.8	3.3	4.4	2.1	3.5	2.4	2	3.4	2.1	1.9	3.1	2.1	1.6	0.6
HEX	HEXte	11.7	4	3.8	2.6	3.2	2.2	2.1	3.5	2.1	2	2.7	2	1.4	2.1
HEX	HEXte	16.3	5	5.2	3.4	3.3	2.1	1.7	2.9	1.9	1.9	2.8	2	1.3	2.5
HEX	HEXte	10.2	3.7	2.2	1.4	3.8	2.1	2.7	3.4	1.6	2	2.7	1.7	1.4	1.3
HEX	HEXte	10.4	4.2	3.3	2.1	2.9	2.1	1.4	2.6	2	1.4	3.2	2.1	1.6	1.6
HEX	HEXte	13.7	5.5	4	3.2	3.3	2	2.9	3.5	2.4	1.7	3.3	2.2	1.7	1.4
HEX	HEXte	13.8	4.7	3.9	3.4	3.1	2.3	2.3	3	2.3	2.3	3.6	2.2	2	1.5
HEX	HEXte	18.9	5	5.5	4.9	3.5	2.2	2.2	3.2	2	1.8	3.6	2.1	2	1.8
HEX	HEXte	15.3	3.7	4	4	3.6	2.4	2.6	2.8	2.1	1.3	3.3	2.3	1.7	1.8
HEX	HEXte	18.8	5.4	5.4	4.1	3.7	2.4	2.3	3.9	2.6	3.1	3.5	2.4	2.6	3.1
HEX	HEXte	13.3	5.4	3.8	2.5	3.2	1.9	2.1	3.9	2.6	1.9	3.3	2	1.5	2.4
HEX	HEXte	13.2	4.2	4.6	2.7	4.5	3.1	2.1	3.4	2.5	3	3.2	2.4	2	2.4
HEX	HEXte	16.9	4.5	2.4	4.5	3.4	2.1	2.3	3.2	2.1	1.9	3.2	2.1	2	1.8
HEX	HEXte	9.4	1.8	1.1	1.7	2.5	1.7	0.8	2.8	1.8	1.3	2.3	1.8	0.9	1.1
HEX	HEXte	10	1.5	1.5	1.8	2.1	1.4	1.3	2.3	1.4	1	2.2	1.6	1.1	0.2
HEX	HEXte	7.2	1.6	1.5	1.5	2.6	1.6	1.2	2.1	1.3	1	2.2	1.5	1.4	0.8
HEX	HEXte	5.2	1.4	1.8	1.7	2.4	1.7	1.3	2	1.7	1	1.9	1.5	1.2	1.1
HEX	HEXte	7.9	1.3	1.2	1.5	2.2	1.3	1	2.1	1.5	0.9	2	1.7	0.8	0
HEX	HEXte	8.5	1.6	1.3	1.2	1.9	1.4	1.3	2.1	1.3	1.1	1.9	1.3	1	2.1
HEX	HEXte	7.1	1.3	1	1.2	2	1.4	1.2	1.9	1.9	1.1	1.9	1.6	0.9	0.9
HEX	HEXte	9	3.2	2.1	1.8	2.4	1.8	1.8	2.4	1.9	1.7	2.5	1.8	1.7	0.7
HEX	HEXte	8.9	2.5	1.5	3	2.8	1.8	1.9	2.3	1.7	1.4	2.4	1.5	1.6	1.3
HEX	HEXte	5.6	2.1	1.3	0.7	2.2	1.3	0.7	2.8	1.5	0.9	2.8	1.6	1.1	0
HEX	HEXte	7.5	2	1.4	1.1	1.8	1.2	0.8	1.8	1.2	0.7	2	1.3	0.5	0
HEX	HEXte	6	1.1	1	0.8	1.9	1.3	0.6	1.7	1.4	0.7	1.8	1.1	0.8	0.6
HEX	HEXte	9	1.7	1.6	1.6	1.9	1.1	0.8	1.7	0.9	0.5	1.5	1.3	0.8	0.6
HEX	HEXte	9.6	1.2	1.6	1	1.9	1.2	1.1	1.7	1.1	1.2	2.1	1.3	1	0
HEX	HEXte	6.7	1	1.2	1.2	1.6	1.1	0.9	1.6	1.1	0.7	1.8	1.2	0.7	0.4
HEX	HEXte	5.9	1.9	1.4	1.4	2.4	1.6	1.4	2.1	1.7	1.2	1.8	1.3	0.6	0.3
HEX	HEXte	9.4	1.6	1.2	1.6	1.7	1.4	1.1	1.6	1.2	0.7	1.5	1	0.5	0.6
HEX	HEXte	15.5	2.1	2.1	1.6	2.1	1.3	1	2.3	1.6	1.4	2.3	1.5	1.7	0
HEX	HEXte	4.6	0.7	1	0.7	2	1.3	1	1.4	1	0.5	1.6	1.1	0.4	0.4
HEX	HEXte	14.6	5.9	5	2.6	3.7	2.3	2	2.9	2	1.9	3.3	1.7	1.7	2.9
HEX	HEXte	12.4	5.2	3.6	2.5	3.1	2.3	1.6	3.3	2.3	1.7	3.3	2.2	1.7	2.1
HEX	HEXte	11.1	3.9	4	2.2	2.9	2.1	2.3	3.3	2.2	1.5	2.1	1.6	1.7	1.7
HEX	HEXte	13.4	3.5	5.5	3.3	3.2	2.1	2.5	3.2	2.1	2.2	3.4	2.2	1.9	1.9
HEX	HEXte	10.8	3.8	4.4	2.6	3.1	2	1.7	3.4	2.3	1.7	3.3	2.3	1.4	1.9
HEX	HEXte	11	3.6	2	1.2	2.6	1.8	1.9	3.3	2.2	2.8	2.6	1.8	1.7	1
HEX	HEXte	10.9	2.3	4	3.2	2.8	1.9	2.4	2.4	1.8	1.6	2.8	2	1.9	2.3
HEX	HEXte	10.1	4.7	2.8	1.6	3.5	2.1	2.4	4	2.5	3.3	3.2	1.7	1.7	1.9
HEX	HEXte	7.3	1.3	1	1.3	2.9	1.5	1.3	1.6	1.5	1.3	2.1	1.5	1	0.7
HEX	HEXte	7.2	1.6	1	1.2	2.8	1.4	2.2	2.5	1.7	1.5	2.9	1.6	1.2	1.3
HUN	HUNaq	8.3	3.5	3.2	1.5	8.4	4.4	5.1	3	2.7	2.9	4.4	3.2	1.4	6.2
HUN	HUNaq	12.9	5.6	3.2	2.1	7.9	5.6	6.5	3.9	3.2	3.4	4.2	2.4	1.7	5
HUN	HUNaq	5.3	3.5	1.3	1.1	9.5	6.3	5.1	3.6	3.4	3.3	2.3	2.6	2.7	4.6
HUN	HUNaq	6.1	3.8	1.8	1.9	7.7	7.7	6.7	4.5	3.7	2	3.7	2.8	3.2	5.6
HUN	HUNaq	5.6	3.3	2	2.7	8	5.7	4.7	3.5	3.1	3.1	3.9	3.5	2.2	5.6
HUN	HUNaq	13.5	3.8	3.9	2.6	5.8	4.8	7.2	2.1	4.3	1.8	7	2.4	2.2	7.4
HUN	HUNaq	14.8	2.7	2.2	3.7	5.6	4.4	4.3	2.9	2.1	2.9	1.8	1.5	1.5	1.5
HUN	HUNaq	10.1	3.3	2.7	2.3	6.4	3.8	3.7	1.8	2.2	1.8	2.3	2.8	2	1.8
HUN	HUNaq	11.9	2.9	3	3.7	5.8	4.8	3.8	2.1	2.3	2.1	3.5	2.4	2.7	2.1
HUN	HUNaq	13.5	3.8	3.7	2.5	6.1	5.3	4	2.7	2.6	2.7	2.4	2	2.6	0.5
HUN	HUNaq	11.3	3	2.5	3.9	6.4	4.3	3.5	1.9	2.1	1.9	2.9	2.6	2.4	5.7
HUN	HUNaq	11.8	2.7	3.9	2.6	5.8	4.6	3.8	2.1	2	2.1	2.3	2.1	2.5	0.1
HUN	HUNaq	13	4.1	3.5	2.6	6.6	4.9	4.1	2.7	2.7	2.7	2.3	2.8	2.2	0.2
HUN	HUNaq	13.7	3.2	3.6	1.1	7.7	5.1	4.8	2.9	2.5	2.9	3.6	3.4	2.2	5.6
HUN	HUNaq	10.2	3.3	2.8	1.9	7.2	6.3	4.1	2.2	2.6	2.2	3.8	3.2	4.1	1.5
HUN	HUNaq	10	4.2	4	2.7	6.7	4	3.4	2.3	2.1	2.3	2.7	2.6	1.7	3.1
HUN	HUNaq	16.7	6.5	3.5	2.2	7.4	5.5	3.6	3.1	2	3.1	2.1	3	2.4	1.1
HUN	HUNaq	11.6	4.6	4.1	3.4	6.8	6.6	3.9	4.2	2.6	3.3	2.3	2.9	2.4	3.4
HUN	HUNaq	14.8	3.3	3.4	4.7	6.8	6.4	3.6	4.1	2.9	3.3	2.4	3.2	2.3	3.2
HUN	HUNaq	16.6	8.1	6.2	2.2	10.9	11.1	4.2	4.9	2	2.1	6.2	6.5	6.2	0
HUN	HUNaq	15.3	8.9	4.6	0	10	10.1	4.8	3.7	2.1	1.9	7	5.7	6.4	0.1
HUN	HUNaq	14.8	6.8	5.2	1.1	11.9	10.2	4.5	5.5	1.8	2.3	6.3	6.7	4.7	0
HUN	HUNaq	23.1	10.1	8.5	3.5	6.6	5.8	5	4.7	2.4	1.9	3.8	2.2	1.1	5.1
HUN	HUNaq	13.3	8	5.5	0	6.5	5.6	3.9	3.3	2.6	2.8	2.1	1.9	2.3	3.2
HUN	HUNaq	16.8	5.8	4.8	3.1	7.3	8.1	4.7	4.4	2.4	2.2	5.5	3.4	3.7	1.4
HUN	HUNaq	15.2	5.5	3.8	2.4	10.5	6.9	4.7	4	2.3	2.2	3.5	5.4	2.9	1.2
HUN	HUNaq	23.3	6.8	7	5.7	7.1	6.4	4.4	3.6	2.1	2.1	3.4	3.3	2.8	3.6
HUN	HUNaq	21.6	7.4	5.6	3.7	8.4	5.5	4.1	3.2	2	2.4	4.8	3.9	2.3	2.5
HUN	HUNaq	14.4	6.9	4.5	2.2	6.7	5.4	4.1	3.4	2.4	2.1	4	3.1	2	1.8
HUN	HUNaq	17.8	5.9	4.9	3.4	6.7	5	3.9	2.8	2.1	2.2	3.7	2.6	2.2	1.7
HUN	HUNaq	17.3	4.1	4.7	3.9	5.8	7	3.7	3.7	2.1	1.9	3.4	2.7	3.3	2.3
HUN	HUNaq	19.5	4.4	4.9	4.7	5.4	5.3	3.3	3.4	1.9	1.6	4.2	2.8	1.9	2
HUN	HUNaq	10.9	4.3	2.4	1.9	6.1	4.6	4.2	3	2.1	2.2	3.7	2.4	1.6	1
HUN	HUNaq	11	3.6	1.9	1.6	7.1	6.4	3.4	3.4	1.8	2.2	3.8	3.2	3	1.4
HUN	HUNaq	14.1	3.8	3.8	2.5	3.8	4.1	3.2	2.6	1.6	1.8	2.8	1.4	1.5	1.4
HUN	HUNaq	10.6	3	2.6	2.1	6.7	4.5	3.5	2.9	2.1	2.1	2.6	2.7	1.6	2.6
HUN	HUNaq	9.5	3.2	2.8	2.4	7.6	6.8	4.2	3.7	2.4	1.9	3.2	4	3.1	2.5
HUN	HUNaq	12.7	3.3	3.5	2.5	7.1	5.3	4.3	3.4	2.5	2.1	3.6	3.1	1.9	2.6
HUN	HUNaq	16.1	2.3	3.1	5.1	6.6	4.2	4.1	3	1.7	1.9	3.2	3.1	1.2	3.6
HUN	HUNaq	13.6	2.5	4.9	4.5	5.9	4.6	3.5	2.4	1.8	1.5	2.7	3.1	2.2	3.6
HUN	HUNaq	15.8	2.8	3.7	3.9	3.7	3.8	2.4	2.6	1.5	1.7	2	1.1	1.2	2.7
HUN	HUNaq	15.4	5.8	5.4	2.2	11.5	11.8	7.5	7.1	3.5	3.2	3.8	3.6	4.7	3.6
HUN	HUNaq	23.2	9.3	8.6	4.9	11.1	12.2	7.8	8.7	3.6	3.8	4	3.7	3.5	3.3
HUN	HUNaq	22.3	9	8.3	3.5	11.3	11.9	8.2	8	4.2	3.3	3.8	4	3.9	3.2
HUN	HUNaq	15.2	7.3	4.9	1.1	10.3	10.6	7.3	7	3.6	2.5	3.6	3.5	3.6	4.5
HUN	HUNaq	24.1	6.6	7.4	7.5	10	11.7	7.3	8	2.9	3.2	4.7	3.6	3.7	5.1
HUN	HUNaq	19.9	7.6	7.3	3.1	10.6	9.1	7	6.7	3.5	3.6	3.8	3.5	2.4	3.7
HUN	HUNaq	26.2	8.2	9.4	6.5	11.7	10	8	7.1	4.3	3.7	4.2	3.3	2.9	4.3
HUN	HUNaq	13.4	6.2	5.9	1	11.3	10.3	7.7	6.5	3.9	3.7	3.8	3.5	3.8	4.5
HUN	HUNaq	30.9	13.4	11.1	5.1	11.7	9.8	8.7	6.9	4	4.1	3.2	3.6	2.9	5.4
HUN	HUNte	9.7	3.9	3.8	2.6	4.3	1.9	3.9	4.2	2	3.7	3.7	1.8	3.6	2.1
HUN	HUNte	7.1	3.3	2.4	1.2	3.1	1.8	2.3	4	1.7	3.7	3.6	2	1.6	2.5
HUN	HUNte	10	3.9	3.2	1.4	3.3	1.7	2.8	3.5	2	3.4	3.7	1.9	1.8	4.4
HUN	HUNte	6.3	3.1	2.5	0.5	3	2	2.1	2.9	1.8	1.3	2.1	1.5	0.5	1.9
HUN	HUNte	7	4.3	2.2	0.5	3.2	2.1	3.3	3.5	2.2	3.5	3.1	1.9	1.6	4.4
HUN	HUNte	7	2.4	2.5	1.7	3.1	1.8	2.7	2.8	1.6	2.2	3.3	1.8	2.4	1.9
HUN	HUNte	6.1	2.7	2.5	0.5	3.1	1.8	2.6	2.8	1.7	2.3	2.9	1.6	2.4	2.4
HUN	HUNte	6.5	4	1.8	0.5	3.2	2	3.3	2.7	1.7	3	3.1	1.7	2	3.2
HUN	HUNte	12.5	6.4	4.4	2.9	3.1	1.9	4	3.4	2	3	2.7	1.7	2.5	4.7
HUN	HUNte	6.7	3.1	2.6	0.6	2.6	1.5	2.9	2.4	1.6	2.8	2.4	1.7	1.7	1.7
HUN	HUNte	7.2	2.8	2.5	2.7	2.4	1.3	1.2	3.1	1.8	1.7	2.7	1.6	1.6	1.6
HUN	HUNte	10.8	3.1	3	2.1	2.7	1.8	1.4	2.9	1.7	1.8	2.8	1.6	1	1.1
HUN	HUNte	10.6	3.9	3.1	1.9	3.4	2.1	2.1	3	1.8	2.3	2.9	1.6	2.1	3
HUN	HUNte	10.1	3.6	2.5	2.2	2.8	1.6	2.5	3.1	1.6	2.7	2.9	1.7	2.1	1.1
HUN	HUNte	9.5	3	3.2	2.4	3.4	1.9	1.7	3.1	1.8	1.8	3.2	1.6	2	2.3
HUN	HUNte	9.4	2.6	2.4	1.7	2.6	1.4	1.2	3.1	1.7	1.6	3.3	2.1	1.7	2.2
HUN	HUNte	7.6	2.1	2.2	2.1	2.2	1.3	2	3.1	1.4	3	2.7	1.5	1.3	1.3
HUN	HUNte	9.4	2.6	2.2	2.6	2.8	1.5	1.7	2	1.6	1.4	2.8	1.6	1.3	1.6
HUN	HUNte	7.5	2.6	2.5	1.5	3.1	1.6	1.8	2.5	1.7	1.5	2.7	1.4	2	0.5
HUN	HUNte	12	3.1	3.3	2.4	2.5	1.6	1.6	2.9	1.9	1.7	3	2.1	1.3	1.2
HUN	HUNte	8.7	1.9	2.3	2.1	2.4	1.4	1.3	1.8	1.5	0.7	2.1	1.5	1.4	1.4
HUN	HUNte	6.2	1.8	2.3	1.3	3	1.6	1.5	2.8	1.6	1.8	2.7	1.8	1.5	1.1
HUN	HUNte	6.2	1.7	2	1.7	1.8	1.1	1.5	2.7	1.4	1.3	2.2	1.1	1.4	0.7
HUN	HUNte	6	1.7	1.9	1.3	2.4	1.2	0.9	2.3	1.4	0.8	2	1.3	1	1.8
HUN	HUNte	8.4	2.1	2.8	2.9	2.8	1.5	3.1	2.5	1.7	1.6	3.1	1.7	1.4	0.1
HUN	HUNte	9.8	2.4	2.7	2.2	2.8	1.8	1.7	2.4	1.7	1.4	2.4	1.4	1.1	2.8
HUN	HUNte	7.6	1.7	2.2	1.6	2	1.2	1.3	2.4	1.3	1.2	1.9	1.3	1.1	1
HUN	HUNte	5.1	1.8	2.2	1	2.2	1.4	1.2	2.3	1.1	1.4	1.5	1.1	0.6	1.7
HUN	HUNte	9	2.6	1.7	1.5	2.5	1.4	2.2	2.8	1.6	1.4	2.1	1.4	1.3	1.5
HUN	HUNte	8	1.9	2.2	1.8	2.2	1.2	1.4	2.5	1.3	1	1.8	1.5	1.2	0.5
HUN	HUNte	6.7	1.9	1.7	2.3	2.6	1.1	1.7	2	1.5	1.5	2.2	1.4	1	0.1
HUN	HUNte	8.5	2.6	2.3	2.6	2.2	1.4	1.2	1.8	1.3	1.1	2.1	1.5	0.9	1.8
HUN	HUNte	9.5	2.2	1.7	1.9	2.1	1.5	1.3	2.1	1.4	0.9	2.2	1.1	1.2	1.2
HUN	HUNte	10.4	2.9	2.3	2	2.4	1.4	2.7	2.1	1.6	1.3	2.4	1.5	0.8	1.6
HUN	HUNte	15.3	3.3	2.7	2.3	3.3	2	3.6	2.7	1.8	2.1	2.2	1.5	1.6	1.1
HUN	HUNte	15.9	5	2.9	3.5	3.6	2.1	1.6	2.5	1.5	1.7	2.4	1.3	3.2	2.8
HUN	HUNte	12.6	4.1	2.8	2.2	2.3	1.6	3.7	2.9	1.8	2.5	2.5	1.6	3.4	0.3
HUN	HUNte	13.5	3.2	2	3.4	2.6	1.8	2	2.7	1.6	1	1.8	1.4	0.7	0.8
HUN	HUNte	11.4	2.9	1.9	2.6	2.9	1.5	3.7	3	1.7	3.1	2.4	1.5	3.3	1.7
HUN	HUNte	12	3.3	2.4	1.5	3	1.8	4.3	2.6	2.5	2.1	2.2	1.4	1.1	0.1
HUN	HUNte	12.2	2.8	2.7	1.7	2.8	1.6	2.3	2.2	1.8	1.6	1.7	1.1	0.9	0.8
HUN	HUNte	9.8	4.4	1.4	1.6	2.7	1.5	2.9	2.7	1.6	3.3	2	1.2	1.6	0.9
HUN	HUNte	11.1	3.4	3.1	2.9	1.8	1.6	1.3	2.6	1.5	1.2	2.5	1.5	1.1	2.1
HUN	HUNte	11.3	3.8	3.6	2.4	2.5	1.3	1.3	2.3	1.4	1.3	2.8	1.1	1.4	2.1
HUN	HUNte	6.6	2.1	2.2	1.7	1.8	1.3	0.9	2.2	1.4	0.8	2.1	1.5	0.5	1.2
HUN	HUNte	7.5	2.2	2.3	0.9	2.8	1.2	1.4	2.6	1.3	0.8	1.8	0.8	0.5	1.1
HUN	HUNte	9.9	3.1	2.9	2.3	2.3	1.4	0.5	2.5	1.5	1	2.4	1.1	0.9	1.3
HUN	HUNte	8	2.5	2.4	1.4	2.1	1.4	0.5	2.2	1.3	1.1	2.3	1.6	0.8	2.2
HUN	HUNte	7.7	2.9	2.5	1.1	1.9	1.1	1.1	2.7	1.7	1.3	2.4	1.4	0.9	1.9
HUN	HUNte	10.7	3.2	4.1	2.2	2.6	1.7	1	2	1.3	0.9	2.5	1.3	1.3	0.1
HYD	HYDaq	21.7	7.6	8	4.6	9	3.4	7.7	8	3.1	4.8	7.5	2.7	4.9	0
HYD	HYDaq	17.3	8	6.7	2.2	7.8	2	4.4	7.7	2.1	5	7.4	2.7	3.6	0
HYD	HYDaq	18.8	8.5	8.2	1.6	6.3	1.9	4.9	7.6	2.4	3.7	7.3	2.7	4.2	0
HYD	HYDaq	22	9	7.6	4.5	7.6	2.4	4.2	6.9	2.2	3.9	7.7	2.7	3.6	0
HYD	HYDaq	18	5.8	5.1	4.4	6.3	3.1	5.1	6.5	3	3.8	5.8	2.8	2.6	0
HYD	HYDaq	15.7	5.9	5.9	2.8	6	2.6	4.4	4.7	2.5	3.6	3.9	2	2.8	0
HYD	HYDaq	15.1	6.8	5.6	2	3.9	1.8	2.9	4.6	2.6	2.8	4.1	2.3	2.1	0
HYD	HYDaq	16.8	5	4.9	3.9	7	2.5	5	6.4	3	4.4	5.4	2.7	3.1	0
HYD	HYDaq	13.9	5.9	5	2.2	4.3	2.4	4	4.5	2.3	3.1	3.7	1.9	2.6	0
HYD	HYDaq	15.8	5.4	4.8	3.3	7.2	3.7	5.4	6	2.5	3.8	5	2.4	3.1	0
HYD	HYDaq	16.4	9.1	7.6	4.2	6.8	3.2	4.5	6.2	2.9	3.7	4.8	2.3	2.7	0
HYD	HYDaq	32.1	9.2	6.1	6.1	7.3	2.4	3.4	5.9	2.5	2.4	5.9	2.4	3.4	0
HYD	HYDaq	20.3	6.8	5.8	5.1	5.5	2.9	3.7	6.2	2.5	5.5	4.4	2.2	2.6	0
HYD	HYDaq	16.7	6.7	5.7	3.3	6.5	2.8	3.6	5	2.6	2.8	3.8	2.3	2.2	0
HYD	HYDaq	26.7	9.4	7.1	6.2	6.7	2.9	3.8	5.9	2.7	3.2	4.2	2.3	2	0.5
HYD	HYDaq	16.8	6.1	5.9	3.7	6.5	2.7	5.3	5.3	2.5	3.7	4.6	2.3	2.2	0
HYD	HYDaq	25.7	8.1	7.6	5.9	6.2	2.8	3.8	5.3	2.6	2.4	3.6	2	2.3	0
HYD	HYDaq	11.3	5.2	4.5	5.9	6.4	2.5	5.1	3.9	1.9	2.4	4.1	2.1	2.1	0
HYD	HYDaq	23.5	8.8	6.7	5.9	6.6	2.6	5	6.8	2.9	3.6	4.8	2.2	2.2	0
HYD	HYDaq	13.8	5.3	5.7	1.3	6.9	2.8	4.8	4.7	2.4	3.2	4.3	2.1	2.1	0
HYD	HYDaq	26.2	7.2	7	6.9	6.1	2.3	5.6	6.3	2.7	4	5	2.3	2.8	0.5
HYD	HYDaq	23	9	7.3	5.6	6	2.5	3.8	5.4	2.7	3.4	4.4	2.5	2.1	0.5
HYD	HYDaq	15.8	5.3	4.4	2.6	3.8	2	3.2	3.5	2	2.8	4	2.1	2.2	0
HYD	HYDaq	15	4.5	3.8	3.8	4.9	2.6	5.4	4.1	2.1	3.8	3.8	2	3.2	0
HYD	HYDaq	16.1	4.3	3.7	3.3	6.6	2.7	4.3	6.1	2.8	3.5	5.1	2.4	3.1	0.5
HYD	HYDaq	14.3	4.8	4.5	3.6	4.9	2.4	4.7	4.9	2.2	4.3	4	2.1	2.6	0
HYD	HYDaq	23.6	7.6	7	5.1	6.4	2.6	6.1	6.1	2.6	2.9	4.4	2.2	2.4	0
HYD	HYDaq	23.4	9.3	7.8	3.9	6.9	2.8	4.3	6.8	3	3.8	5.7	2.7	3.4	0
HYD	HYDaq	21.1	8.1	5.2	3.2	7.2	2.8	5.7	7.3	3.1	4.7	6.6	2.9	4.1	0
HYD	HYDaq	20.9	8.3	6.5	4.2	6.3	3.1	3.9	6.7	3.1	4.4	5.2	2.4	2.3	0
HYD	HYDaq	28.7	9.9	7.3	6.2	6.6	2.7	4.5	5.8	2.4	3.9	5.1	2.4	2.3	0
HYD	HYDaq	22.6	10.2	7.5	3.3	7.7	2.6	5.8	5.8	2.7	6	5.1	2.6	4.3	0
HYD	HYDaq	26.3	5.9	9	6.4	7.2	2.4	4.4	5.7	2.6	5.2	6.1	2.7	3.3	0
HYD	HYDaq	18.7	7	7.6	2.9	6.4	3.1	5.6	5.3	2.4	3.7	3.6	2.2	1.7	0
HYD	HYDaq	27.2	7.9	7.4	5.6	6	2.5	4.5	6.6	2.7	3	4.2	2.3	2	0
HYD	HYDaq	24.4	7.1	5.9	5.7	7.2	3	6.4	5.6	2.4	4	5.2	2.3	2.5	0
HYD	HYDaq	20.3	7.5	6.1	4.5	6.5	2.7	4.7	6.8	2.8	5	5.5	2.6	3.2	0
HYD	HYDaq	23.2	9.4	6.9	4.6	6.7	2.8	5	5.8	2.6	3.3	5.9	2.5	2.4	0
HYD	HYDaq	19.5	6.6	6.1	3.5	6.7	2.9	5	6	2.7	4.1	5.2	2.4	1.9	0
HYD	HYDaq	18.1	4.9	4.3	3.5	5.1	2.3	3.4	4.4	2.2	2.9	3.9	2.1	2.4	0
HYD	HYDaq	22.7	7.5	6.3	3.9	6.7	2.6	4.2	6.7	2.6	4.7	6.1	2.5	3.6	0
HYD	HYDaq	20.6	7.1	5.6	3.3	7.6	2.6	5.8	7	3.1	5.5	5.4	2.6	3.8	0
HYD	HYDaq	22.8	5.8	4.9	4.4	6	2.4	3.9	5.8	2.8	3.8	4.8	2.6	2.1	0
HYD	HYDaq	17.2	6.3	4.5	3.4	5.6	2.5	2.8	4.6	2.3	2.8	4.2	2.2	2.2	0
HYD	HYDaq	20.8	9.2	5.3	2.9	6.4	2.4	5.9	6.3	2.6	4.8	6.6	2.6	5.1	0
HYD	HYDaq	25.7	9	7	5.3	6.6	2.9	4.9	5.7	2.8	4.4	5	2.3	2.9	0
HYD	HYDaq	21.9	8.1	7.4	3	6.4	2.9	6.6	6.9	2.3	5.9	4.7	2.3	3.2	0
HYD	HYDaq	30.4	7.1	6.3	7.2	6.3	2.4	3.7	6.8	2.1	3.1	6.6	2.4	3.6	0
HYD	HYDaq	17.7	7.4	3.6	2.9	6.1	3.1	5.1	6.7	2.9	5.4	5.5	2.7	3.3	0
HYD	HYDaq	14.9	4.1	3.8	3.5	5.9	2.5	2.1	5.1	2.6	2.3	5.1	2.8	2.1	0
HYD	HYDte	12	4.3	3.1	2.9	3.7	1.5	1.2	3.9	2	2	3.1	1.8	1.3	0
HYD	HYDte	11.3	6.1	4.5	2.3	3.7	1.9	2.1	3.4	1.6	1.7	3.9	2.2	1.6	0
HYD	HYDte	8.3	3.8	3	2.1	2.4	1.7	3.1	3.8	1.9	2.4	3.4	1.8	2.3	0
HYD	HYDte	10.1	4.1	3.2	1.8	2.7	1.6	1.5	2.2	1.3	1.3	2.2	1.6	1.4	0
HYD	HYDte	4.8	2.4	2.3	3	3.2	1.7	2	2.1	1.1	1	2.4	1.2	1.6	0
HYD	HYDte	12.6	3.3	3.5	4.9	2.7	1.8	2	3.2	1.7	1.9	2.8	1.5	1.7	0
HYD	HYDte	13	5	5.2	2.2	3.3	2	2.7	3.2	1.8	1.6	3.4	1.8	2.1	0
HYD	HYDte	13.5	3	4.6	4.8	3.4	1.9	3.3	4.2	2.3	2.1	4.3	2.1	2.3	0
HYD	HYDte	8.9	2.7	2.6	2.1	2.2	1.3	1.2	2.3	1.5	2	2.6	1.7	1.5	0
HYD	HYDte	13.8	4.7	3.9	2.5	4	2.1	2.6	4.6	2.3	2.8	3.3	1.9	2.2	0
HYD	HYDte	11.7	5.3	3.8	2.6	3.2	2	3.7	3.6	2.1	2.8	3.1	1.7	1.9	0
HYD	HYDte	15.4	5.3	3.6	2.7	3.5	1.7	2.2	2.8	1.4	1.6	3	1.6	1.3	0
HYD	HYDte	9.8	2.8	2.7	2.3	3	1.6	1.4	2.9	1.5	1.3	2.6	1.6	0.7	0
HYD	HYDte	9.5	2.2	3.7	2.4	2.7	1.6	2.1	2.7	1.4	1.9	2.6	1.5	2	0
HYD	HYDte	9.4	3.5	2.7	1.9	2.6	1.5	2	3.1	1.6	1.8	2.5	1.3	1.3	0
HYD	HYDte	8.6	2.9	2.7	1.4	3	1.8	1.6	2.7	1.5	1	2.6	1.3	1.1	0
HYD	HYDte	8.9	2.8	2.7	2	1.9	1.2	1.1	2.1	1.1	1	2.3	1.2	0.9	0
HYD	HYDte	8.7	3.6	3	0.8	3.4	1.8	3.5	3.4	1.9	3.4	3.1	1.7	1.3	0
HYD	HYDte	8.1	2.7	3.1	1.6	2.8	1.7	1.1	2.7	1.7	1.9	2.3	1.4	0.9	0
HYD	HYDte	9.8	3.5	3.4	2.4	2.9	1.7	1.5	2.7	1.3	1.1	2.6	1.3	0.8	0
HYD	HYDte	7.1	3.6	2.9	2.2	3.5	1.8	3.4	3	1.7	2.5	2.8	1.6	2	0
HYD	HYDte	7.8	2.4	2.8	1.6	2.3	1.3	1.6	3	1.5	1.9	2.9	1.6	1.3	0
HYD	HYDte	8.7	3.2	2.5	1.8	2.7	1.4	1.4	2.8	1.4	1.3	2.2	1.3	1.4	0
HYD	HYDte	8	2.5	2.7	1.6	3.2	1.7	1.4	2.4	1	1	2.3	1.4	0.8	0
HYD	HYDte	11.6	3.3	4.2	3.6	4	2	2.7	3.5	2.1	2.3	3.3	2.2	1.7	0
HYD	HYDte	7.7	2.7	2.1	1.6	3.1	1.7	2.7	3.2	1.6	2.1	2.3	1.3	1	0
HYD	HYDte	8.3	3.2	2.1	1.5	3.3	1.7	2.3	2.8	1.5	1.9	2.6	1.4	1.7	0
HYD	HYDte	10.8	3.9	2.8	2.4	3.5	1.8	2.3	3.2	1.8	2.2	2.2	1.3	1.1	0
HYD	HYDte	11.4	3.2	4	2.1	4.1	1.8	3.2	3.4	1.8	2.6	2.8	1.8	2.2	0
HYD	HYDte	10.6	4.6	4.7	2.4	3.9	2	2.9	3.5	2.2	2.4	2.7	1.8	1.4	0
HYD	HYDte	11	2.7	2.9	2	3	1.6	1.7	2.5	1.4	1.3	2.8	1.5	1.5	0
HYD	HYDte	10.5	3.7	3.6	2.1	3.9	2	2.8	3.3	1.8	2.4	3	1.7	1.9	0
HYD	HYDte	9.4	4	3.1	1.2	3.4	1.9	3	2.9	1.8	2.1	2.8	1.7	1.5	0
HYD	HYDte	11.7	3.7	3.6	2.5	3.2	1.8	2.5	3.1	1.7	2.4	2.7	1.8	1.7	0
HYD	HYDte	13.4	5.1	4.9	3.3	4.1	2.1	2.4	3.7	2	2.3	2.2	1.3	2.1	0
HYD	HYDte	11.7	4.4	4.1	2.5	3	1.7	2.3	3.2	1.6	2.1	2.3	1.3	1.5	0
HYD	HYDte	13.6	5.1	4.9	3.3	3	1.7	2.4	3.4	2	2.3	2.7	1.5	1.5	0
HYD	HYDte	11.9	4.1	2.7	2.3	3.8	2	2.4	3.8	2.1	1.8	2.7	1.7	1.2	0
HYD	HYDte	12.3	4.8	3.6	2.6	3.2	1.8	3.7	3.3	1.7	2.1	3.3	1.7	1.7	0
HYD	HYDte	12.4	5.2	5.6	0.9	3.1	1.7	2.4	3	1.8	1.9	2.9	2	1.4	0
HYD	HYDte	14.4	5.7	4.8	3	4.1	2	2.6	3.4	1.8	2.4	3.4	2	1.9	0
HYD	HYDte	14.8	3.3	3.3	4.2	3	1.5	3.4	3.3	1.6	3.1	3.3	1.8	3	0
HYD	HYDte	16.7	5.7	4.8	3.5	4.3	2.1	3.3	4	2	2	2.9	1.7	1.3	0
HYD	HYDte	12.7	6	4.8	1.5	3.6	1.8	2.3	3.9	2.2	2.9	3	1.8	1.6	0
HYD	HYDte	13.1	5.1	4.5	3	2.8	1.5	3.2	2.6	1.6	1.9	2.4	1.3	1.7	0
HYD	HYDte	15	4.4	4.9	4.2	2.7	1.5	2.2	2.6	1.6	2.1	2.5	1.3	1.9	0
HYD	HYDte	9	5.2	3.6	3.5	3.1	1.7	2.6	2.6	1.7	2.1	2.4	1.4	1.6	0
HYD	HYDte	14	2.5	4.3	4.2	3.2	1.5	2.8	2.5	1.3	2.6	3.2	1.7	2.3	0
HYD	HYDte	9.9	3	3	1.8	3.2	1.7	2.5	2.1	1.4	2.3	2.3	1.5	1.6	0
HYD	HYDte	8.6	3.2	2.9	2.1	2.5	1.6	2.8	2.8	1.6	2.5	2.5	1.4	1.7	0
MAC	MACaq	21.2	3.3	9.8	5	1.9	1.4	5	3.1	1.9	3.1	2.9	1.5	2.2	5.9
MAC	MACaq	15.1	2.6	7.3	3.6	2	1.5	3.6	2.9	1.6	2.8	2.8	1.5	1.8	5.1
MAC	MACaq	18.1	2.3	6.8	4.9	2	1.4	4.1	2.7	1.6	3.7	2.7	1.5	2.3	7.1
MAC	MACaq	25.9	5	10	6.3	2.3	1.4	4.4	3.3	2	2.4	2.8	1.7	1.5	7.2
MAC	MACaq	21.4	2.5	6.9	7.7	2	1.5	3.2	2.3	1.5	3.9	2.8	1.8	2.1	6.4
MAC	MACaq	20.3	8.3	7.7	3.6	1.6	1.3	3.4	2.4	1.5	3.3	2.6	1.5	1.3	7.4
MAC	MACaq	17.3	9	4.9	3.5	1.7	1.5	4.5	3.2	2	3.1	2.5	1.6	1.3	7.6
MAC	MACaq	19.6	8.5	6.5	3.4	2.2	1.5	4.2	2.3	1.5	4.3	2.9	1.7	1.8	6.7
MAC	MACaq	25.1	6.6	8.9	2.8	2	1.4	4.9	2.8	1.6	3.8	3	1.7	2	5.3
MAC	MACaq	20.8	9.4	6.6	3.3	2	1.3	4.6	3	2	2.7	2.7	1.7	1.9	7.6
MAC	MACaq	24.1	3.8	9.9	5.7	2.2	1.7	5.1	1.9	1.5	5	3	1.8	3.6	7.2
MAC	MACaq	19.2	7.3	6.5	3.4	1.9	1.6	4.2	2.6	1.9	4.4	3	1.8	2.2	6.3
MAC	MACaq	19.5	11.1	6	2.7	2.3	1.6	4.3	3	1.9	2.9	2.8	1.5	2.1	6.2
MAC	MACaq	16.1	9.1	4.5	1.8	2.1	1.5	5.4	3.2	1.8	3.1	2.8	1.9	1.7	8.5
MAC	MACaq	22	2.8	11.6	5.4	1.9	1.5	3.9	2.9	1.8	3	2.8	1.4	1.4	5.6
MAC	MACaq	22.2	3	9.3	5.3	1.9	1.6	6.1	2.6	1.7	3.2	2.8	1.4	2.4	5.5
MAC	MACaq	22.7	4	7.4	5.7	2.4	1.6	4.8	2.7	1.9	3.1	2.8	1.9	2.1	7.9
MAC	MACaq	21.9	2.7	4.9	7.3	1.9	1.1	4.7	1.9	1.2	3.7	3	1.7	2.4	7.8
MAC	MACaq	23.9	3	9.8	5.9	1.9	1.6	5.2	2.1	1.8	4.3	2.9	1.7	2.7	7.5
MAC	MACaq	15.9	3.9	5.9	3.9	2	1.8	4.7	2	1.7	4.4	2.4	1.5	2.6	4.3
MAC	MACaq	23.5	3.1	8.9	5.5	1.6	1.6	4.4	2.7	1.9	2.9	2.9	1.9	3	8.7
MAC	MACaq	23.6	2.5	8.2	6.3	1.7	1.5	4.2	2	1.6	4	2.6	1.7	2.6	6.9
MAC	MACaq	17.2	2.2	3.3	5.5	1.9	1.6	4.4	2.8	1.9	2.4	2.5	1.8	2.8	8.2
MAC	MACaq	23.8	5.8	6.9	4.5	1.8	1.7	5.5	1.9	1.7	5.1	2.8	1.9	2.9	8.1
MAC	MACaq	18.7	2.3	2.5	6	1.8	1.7	5.6	2.3	1.8	3.1	2.8	2.1	3.7	5.3
MAC	MACaq	24.5	3.2	6.8	6.8	2	1.7	3.8	2	1.6	4.3	2.5	1.9	2.7	6.8
MAC	MACaq	21.3	5.6	7.1	4.6	1.9	1.5	5.1	1.8	1.6	5.3	3.1	1.9	2.8	6.5
MAC	MACaq	27.2	3.2	10.1	6.8	2.4	1.8	7.1	2.2	1.8	4.6	2.7	2.5	1.7	8.6
MAC	MACaq	23.4	2.7	3.8	8.9	1.8	1.6	3.8	2.8	1.8	2.8	2.7	2	2.7	6.3
MAC	MACaq	21.8	1.9	7.7	6.8	1.8	1.6	4.4	2.3	1.5	4	2.7	1.7	2.4	6.8
MAC	MACaq	26.7	3.5	9.8	6.1	1.7	1.5	4.1	2.3	1.7	4	2.2	1.8	3.1	8.3
MAC	MACaq	23.7	3.6	10.4	5	2	1.7	5.1	2.4	2	3.8	2.5	1.7	2.2	8.3
MAC	MACaq	21.9	2.5	6.6	6.8	2	1.7	5.8	1.8	1.6	4.2	2.7	1.6	2.7	7.7
MAC	MACaq	17	2.3	5.2	5.4	1.9	1.6	4.7	1.6	1.4	2.7	2.5	1.4	2.4	6.3
MAC	MACaq	23.5	5.6	6.3	4.9	2.1	1.9	5.7	2.7	2.1	3.6	2.7	1.8	2.5	8.3
MAC	MACaq	22.4	3.2	8	5.2	1.8	1.5	5	2.7	1.9	2.9	2.8	2.1	3.5	7.2
MAC	MACaq	19.8	3.9	9.2	4.8	1.7	1.6	4.7	2.8	1.7	2.6	2.2	1.8	3	7.9
MAC	MACaq	26.2	2.9	9	7.1	1.9	1.7	5.1	2.3	1.9	4.9	2.6	1.6	2.1	8.2
MAC	MACaq	21.5	4.5	6.5	4.5	2.1	1.9	5.7	2.7	1.9	2.8	2.4	1.5	2.1	8.9
MAC	MACaq	23.5	4.3	5.8	4.8	2	1.9	6.8	2.7	2	3.6	2.7	1.9	2.9	6.5
MAC	MACaq	20.7	8	6.4	3.6	1.4	1.3	3.7	2.3	1.5	4.2	2.4	1.5	2.7	7.3
MAC	MACaq	22	8.1	5.8	4.8	2.1	1.8	3.9	2.7	1.7	2.3	2.6	1.8	2.6	6.7
MAC	MACaq	16	2.5	3	7	1.9	1.8	6.1	2.3	1.4	3	1.6	1.4	2	6.2
MAC	MACaq	21.7	2.9	6.7	6.2	1.9	1.8	5.7	2.7	2	3.8	3.1	2.1	3.4	7.2
MAC	MACaq	20.7	2.8	7.7	5.6	1.5	1.3	3	2.7	1.8	2.9	2.8	1.9	2.4	7.6
MAC	MACaq	26.3	2.3	10.9	7.6	1.8	1.6	6.2	2	1.6	2.8	2.6	1.4	2.2	7.4
MAC	MACaq	24.9	6	9.9	4.8	1.8	1.7	6.1	2.7	1.7	3.2	2.4	1.7	3.3	7.4
MAC	MACaq	22	3.6	9.6	5.2	1.7	1.5	5.4	2.4	1.8	2.7	2.4	1.5	2.3	5.6
MAC	MACaq	27.3	7	10.3	5.6	1.7	1.7	6.7	2.4	1.6	2.6	2.2	1.6	2.5	9
MAC	MACaq	25.7	2.6	11.1	5.7	2.1	1.9	5.2	3	2	3.6	2.6	1.3	2.2	6.1
MAC	MACte	27.9	3.5	5.3	4.9	2	1.8	6.1	2.4	2	3.2	2.9	1.8	1.4	5.6
MAC	MACte	40.3	6.7	4.5	4.1	2.4	2.2	5.2	2.7	2.3	2.3	2.7	2	1.4	7.1
MAC	MACte	24.2	5	5.7	3.2	2.2	1.7	4.5	3	2.2	2.3	2.2	1.9	1.8	7.1
MAC	MACte	23	7	7.3	4.3	2.3	1.9	2.9	2.4	2	3.1	2.6	1.8	1.8	5.9
MAC	MACte	25.7	5.6	6	4.3	2.5	2.2	3.6	2.5	2.3	3.4	2.9	2.4	2.2	3.7
MAC	MACte	31.9	6.3	8.3	5.3	2.4	3.2	3.1	2.6	2.2	3.2	3	1.7	1.7	8.3
MAC	MACte	29.5	7.1	5.7	5.5	2	1.8	4	2.1	1.9	3.2	3.4	2.4	1.9	6
MAC	MACte	30.7	5.7	5.5	6.4	2.7	2.1	5.5	3.2	2.4	2.7	2.1	2.2	1.8	8.3
MAC	MACte	26.2	5	6.3	5.7	2.2	1.9	5.1	3.1	2.1	2.8	3.5	2.2	1.8	6.5
MAC	MACte	27.7	6.2	5.9	4.3	2.3	2.1	4.5	2.5	2.1	2.2	2.7	2.3	1.7	6.7
MAC	MACte	25.7	6.1	5.3	5	2.8	2.3	2.2	2.9	2.3	2.3	2.5	1.7	1.5	6.9
MAC	MACte	26.4	4.9	4.5	6.1	2.9	2.1	5.9	2.8	2.1	2.4	3	2	1.7	6.2
MAC	MACte	34.7	4.6	7.1	7.7	2.5	1.7	3.9	2.6	2.2	3.4	3	2.1	2.1	8.9
MAC	MACte	30.1	3.8	6.5	4.9	2.6	2.4	5.9	2.1	1.8	3.1	2.8	2.1	2.6	5.4
MAC	MACte	27.4	6	7.3	5.7	2.9	2.4	2.8	3.4	2.4	3	2.9	2.3	2.5	8.7
MAC	MACte	26.7	4.5	8	5	2.5	1.8	5.4	2.6	2.2	2.7	2.9	2.1	1.7	7.9
MAC	MACte	28.4	5.1	4.2	6.2	2.6	2.2	5.5	2.4	2	5.1	2.4	1.7	1.6	4.7
MAC	MACte	27.3	4.6	6.8	5.3	2.3	1.9	5.1	2.2	2	4.7	2.7	2.4	5.1	6.8
MAC	MACte	24.5	3.1	3.7	6.1	2.6	2.3	7	2.4	2.4	2.5	2.9	2.3	1.6	6.5
MAC	MACte	20	2.9	7.7	4.5	2.9	2.5	6.1	2.8	2.3	2	2.5	1.9	2.5	3.9
MAC	MACte	28	3	7.3	8.9	2.5	1.9	5.5	2.4	1.9	1.3	2.6	1.9	1.6	9.4
MAC	MACte	25.7	6.3	6.2	4.5	2.5	2.2	6.1	1.9	1.7	3.2	2.7	2.2	1.8	6
MAC	MACte	28.6	2.9	3.4	7.6	2.7	2.3	6.8	2.3	1.9	4.1	2.3	2.1	1.8	8.1
MAC	MACte	27.3	3.2	4.7	8.7	2.3	1.8	4.5	2.2	1.8	3.7	2	1.9	1.9	7.5
MAC	MACte	26.9	4	3.3	7.9	2.5	2.1	3.8	2.3	1.9	4.2	3.3	2.4	1.6	8.7
MAC	MACte	24.4	3.4	7.5	6.2	2.7	1.8	5.9	2.9	1.8	5.7	2.2	1.7	3.1	5.7
MAC	MACte	33.6	5.7	7.4	7.3	2.6	2.2	4.8	3.4	2.5	2.4	3	2.4	2.7	6.9
MAC	MACte	31.3	4.1	5.7	6.5	2.1	2.3	5.2	2.1	2	3.4	3	2.3	1.9	6.8
MAC	MACte	33.9	3.2	3.9	6.2	2.4	2.3	6.5	2.8	2.2	2.5	2.7	2.1	1.3	7.1
MAC	MACte	17.4	5.6	4.9	3.7	2.7	2.3	5	2.5	1.5	1.4	2.8	1.8	1.9	4.9
MAC	MACte	31.5	5.8	7.7	6.7	2.3	2.1	4.6	2.1	2	2.6	2.8	2.4	1.8	6.1
MAC	MACte	23.8	4	8.1	4.6	2.5	1.9	3.9	2.2	1.9	2.2	2.5	1.8	1.7	6.2
MAC	MACte	30.1	4.3	8.2	6.2	3.3	2.1	3.2	2.6	1.5	1.6	3	2	2.1	7.3
MAC	MACte	25	4	6.7	6.5	2.2	1.9	3.7	2.2	2	3.3	2.8	2	1.7	7.2
MAC	MACte	26.4	3.7	9.1	6.2	2.7	1.8	3.5	2.9	1.8	1.7	2.3	1.8	2.6	2.4
MAC	MACte	24.6	3.4	7.7	5.5	2.9	2	6.2	2.1	1.5	3	3.1	1.9	1.8	6.9
MAC	MACte	23.5	4.3	4.3	2.9	2.5	2.1	4.6	2.7	2.4	2	2.7	1.8	1.3	4.1
MAC	MACte	27.5	4.3	6.9	6.5	2	1.8	3.8	2.9	2.2	2.1	2.7	2	1.6	8.6
MAC	MACte	23.8	4.7	6.8	4.6	2.3	2.1	4.5	2.6	1.8	0.9	2.6	1.9	1.7	3.7
MAC	MACte	27.2	4.1	5.7	6.2	2.4	1.9	2.1	2.6	2.1	1.8	2.3	1.5	0.9	3.7
MAC	MACte	24.4	2.3	2.7	4.6	2	1.7	3.5	2.2	1.7	1.6	2.3	1.9	1.6	3.5
MAC	MACte	21	5.3	4.7	4.2	2.9	2.4	1.8	2.8	1.6	1.3	2.6	2	1.7	7.6
MAC	MACte	25.4	4.4	7.2	5.3	2.1	1.9	4.8	2.2	1.9	3.2	2.7	1.7	2.4	6.2
MAC	MACte	25.6	5	6.1	3.9	2.5	2.2	5.6	2.5	2.2	2.5	2.5	2	1.7	7.6
MAC	MACte	24.4	2.8	5	6	1.8	1.8	3.1	2.5	2.1	2	2.7	2	1.3	6.1
MAC	MACte	22.3	3.5	7	5.6	2.5	1.8	4.9	2.2	1.6	1.6	2.3	1.8	1.8	9.1
MAC	MACte	27.3	3.4	6.9	5.7	2	1.7	2.9	2.6	2	2.3	2.6	1.9	2.3	4.3
MAC	MACte	25	5.2	7.2	3.3	2.1	1.8	4.1	2.6	1.8	1.3	2.7	2.1	1.4	6
MAC	MACte	25.8	6.8	6.9	6.4	2.1	2.1	4.9	2.6	1.8	1.6	2.4	1.9	1.3	7.7
MAC	MACte	24.1	4.3	4.2	5.5	2.2	1.9	4.8	2.2	2	3.9	2.5	2	1.6	3.3
ORT	ORTaq	19.2	6.3	6	4.7	3.3	2.2	4.4	3.1	2.1	3.4	3.1	2.4	2.7	0.2
ORT	ORTaq	15	5.7	5.5	3.4	4	2.4	3.7	4.1	2.2	3.7	3.1	2.2	2.2	0.2
ORT	ORTaq	16.3	6.2	5.6	3.3	3.8	2.4	3.8	3.7	2.2	3.3	3	2.2	3.1	0
ORT	ORTaq	15.1	4.7	5.1	4.1	3.5	2	3.5	4.1	2.4	3.1	4	2.4	3.4	0
ORT	ORTaq	17.7	10.9	5.2	4.5	3.6	2.3	3.6	3.5	2.2	3.4	3.6	2.1	2.9	0
ORT	ORTaq	14.9	4.5	5.3	4.6	3.7	1.9	3.3	3.3	1.9	3.9	3.3	1.8	3.4	0.1
ORT	ORTaq	19.5	6.8	6.7	4.9	4.4	2.7	4	4	2.4	3.9	4	2.3	3.3	0.3
ORT	ORTaq	17.1	6.1	6.1	4.3	3.4	2.1	4.4	3.6	2.1	3.8	3.5	2	3.2	0
ORT	ORTaq	14.9	5.3	5.4	4.1	4	2.2	3.7	3.4	2.1	3.3	3.1	1.9	3.7	0.1
ORT	ORTaq	20.6	6.2	6	5.6	3.7	2.3	4.3	3.8	2	4.3	3.9	2.2	3.7	0
ORT	ORTaq	21.7	6.9	7.4	6.4	4.4	1.6	6	4.2	2	5	3.7	2	4	0
ORT	ORTaq	18.6	3.6	5.3	4.9	3.7	2.1	3.2	3.6	2.2	3.4	3.8	2.2	2.7	0.1
ORT	ORTaq	13.7	4.5	4.1	4.2	3.3	1.8	2.7	2.9	1.5	3.1	2.5	1.7	2.6	0
ORT	ORTaq	15	5.4	4.3	4.8	2.6	1.8	3.1	3.3	1.9	3.1	3.2	2	2.9	0
ORT	ORTaq	17.5	4.6	4.3	3.1	3.7	1.9	3.1	3.2	1.6	3.7	3.3	1.8	2.8	0
ORT	ORTaq	17.5	6.1	5.1	3.7	4.3	2	3.8	3.5	1.9	4.2	4.2	2.1	3.3	0
ORT	ORTaq	16.9	6.2	4.8	3	3.4	1.9	3.8	3.4	2	3.2	3.9	2.1	4.1	0
ORT	ORTaq	18.9	5.3	5.3	4.8	3.5	1.9	3.1	3.4	1.8	2.8	2.8	2	3.9	0
ORT	ORTaq	17.6	5.1	5.3	5.1	3.9	2.3	3.8	3.5	2.2	4.1	2.7	1.6	3.5	0
ORT	ORTaq	19	5	4.4	3.6	3	2.1	3.4	3.1	2.1	3.3	2.7	1.7	3	0
ORT	ORTaq	15.9	3.5	5.5	3.2	3.6	1.9	3.4	3.1	1.8	3.9	3	1.8	3.6	0
ORT	ORTaq	18.6	6.1	4.5	3.8	3.3	2.1	4.4	3.9	2	4.1	3	1.6	3.4	0
ORT	ORTaq	19.5	6.8	6.7	4.1	3.7	2.4	4.9	4.3	2.3	4.3	4.2	2.2	5.3	0
ORT	ORTaq	18.1	5.4	3.9	3.9	3.7	2	3.3	3.1	1.9	4.1	3.8	2.1	3.1	0
ORT	ORTaq	19.7	4.5	4.9	4.1	3.6	2.3	4.2	4	2.4	4.6	2.8	1.8	2.7	0
ORT	ORTaq	13.2	3.9	3.3	3.3	3.7	2.1	4.9	4.1	2.1	5.3	3.9	1.9	3.5	0
ORT	ORTaq	19.5	6.1	4.9	4	3.4	2.1	4.1	2.9	1.9	4	3.3	1.9	4.5	0
ORT	ORTaq	18.2	6.9	6.2	5.5	3.2	2.2	3.8	3.2	2.9	3.1	3.4	2	2.7	0
ORT	ORTaq	18.9	4.9	4.9	4.2	3.1	1.9	3.2	3.3	1.9	3.1	3.2	2.1	3.4	0
ORT	ORTaq	12.4	2.5	4.7	6.1	3.7	2	4.2	3.3	2.1	2.2	3.4	2.2	2.7	0
ORT	ORTaq	18.6	4.2	5.4	3.4	3.9	2.4	4.6	3	1.5	3.1	2.5	1.5	2.7	0
ORT	ORTaq	20.5	4.6	5	5	3.1	1.8	3.7	3.1	1.8	2.8	2.9	1.9	2.6	0
ORT	ORTaq	20.4	6.6	3.9	1.9	2.8	1.7	3.1	2.7	1.7	3	2.7	1.7	2.5	0
ORT	ORTaq	17.9	6.1	5.9	4.6	3.2	2.2	4.3	3.6	2.1	4.3	2.9	1.9	4	0
ORT	ORTaq	15.5	4.1	4.5	3.4	2.9	2	2.9	2.7	1.9	2.7	2.8	1.8	2.3	0
ORT	ORTaq	22.1	6.1	7	5.4	3.2	2.1	3.9	3.1	1.9	3.5	2.8	2	3.1	0
ORT	ORTaq	15.4	6.4	5.2	3.1	3	2.1	3.6	3.6	2	3.1	3.2	1.9	3.4	0.5
ORT	ORTaq	19.3	5.7	5.1	3.1	3.2	2.1	2.7	3.2	2	3.1	3.4	2.1	4.3	0
ORT	ORTaq	15.4	5.6	5.8	3.3	3.4	1.9	3.3	3.2	2.1	3.1	3.3	2	3	0.1
ORT	ORTaq	16.6	3.6	4.3	4.1	2.9	1.9	3.6	2.9	1.8	3.3	2.5	1.4	2.5	0
ORT	ORTaq	19.3	5.8	3.7	4.9	4	2.1	3.8	3.2	2.2	3.7	3.4	2.1	3.5	0.2
ORT	ORTaq	16.9	6.2	4.2	2.5	3.1	1.8	4.2	3.2	2.1	4.3	2.7	1.9	3.1	0
ORT	ORTaq	19.5	4.3	3.7	3.6	3.7	2.2	3.8	3.5	2.2	3.8	3.7	2.2	4.6	0
ORT	ORTaq	18.8	6.1	5.2	3.2	3.4	2.1	2.8	3.7	2.5	3.4	3.6	2.1	3.3	0
ORT	ORTaq	19	3.6	3.9	6.1	3.3	2	2.7	3.1	1.9	2.7	3.3	2.2	3.3	0.2
ORT	ORTaq	13.8	4	3.6	3.3	4.1	2.3	3.7	3.6	2	3.8	3	2	2.4	0.5
ORT	ORTaq	13	6.1	5.2	3.5	3.3	2.2	2.9	3.3	2.2	3.2	2.7	1.6	2.5	0.7
ORT	ORTaq	16.3	4.5	3	4.9	2.8	1.9	2.9	2.7	1.7	2.1	2.8	1.8	3	0
ORT	ORTaq	20.8	4.5	4.4	3.6	3.4	1.9	3.5	2.6	2	3.5	2.7	1.7	2.5	0
ORT	ORTaq	12.6	3.4	3.4	5.3	3	1.9	2.6	3.8	1.9	2.8	2.5	1.7	2.7	0
ORT	ORTte	10	2.2	1.1	3.2	2.1	1.3	1.7	1.7	1.3	1.3	1.7	1.5	1	0
ORT	ORTte	8.5	2.9	2.7	2	2.1	1.6	1.8	1.9	1.6	1.6	1.7	1.4	1.6	0.1
ORT	ORTte	8.1	2.9	2.9	1.5	2.4	1.7	1.5	2.2	1.5	1.5	2.1	1.7	1.3	0
ORT	ORTte	7.5	2	1.7	1.7	1.9	1.3	1.2	1.6	1.2	0.9	1.4	1.3	1.1	0
ORT	ORTte	8.5	2.6	2	2.4	2.4	1.6	1.4	2.2	1.5	1.5	1.8	1.5	1	0
ORT	ORTte	8.3	2.3	2	2	2.3	1.6	1.7	1.9	1.3	1.7	1.8	1.4	1.3	0
ORT	ORTte	6.9	2.9	2.6	2.2	2.1	1.5	2.3	2.4	1.6	1.8	1.8	1.4	1.1	0
ORT	ORTte	9.6	2.2	2.6	2.2	2.5	1.7	2.2	2.1	1.3	1.5	1.9	1.6	1.7	0
ORT	ORTte	10.2	1.2	1.8	1.5	1.7	1.3	1	1.3	1	0.7	1.6	1.3	1	0
ORT	ORTte	6.7	2	2.3	1	2.2	1.3	1.1	1.6	0.8	0.7	0.7	0.6	0.4	0
ORT	ORTte	7.3	2.2	2.1	2.3	2	1.3	1.6	1.3	0.8	1.2	1.6	0.7	1.1	0
ORT	ORTte	6.8	2.3	2.2	1.3	1.7	1.2	1.1	1.7	1.2	0.8	1.4	1	0.6	0
ORT	ORTte	14.4	2.1	3.3	1.7	2.2	1.2	1.5	2.2	1.2	1.3	1.9	1.4	0.9	0
ORT	ORTte	16.9	2.7	1.8	1.4	1.7	1	0.6	2.2	1.5	1	1.8	1.2	0.7	0.3
ORT	ORTte	5.3	2.3	1.8	0.6	1.9	1.3	1.2	1.5	1.2	0.9	1.9	1.2	0.8	0
ORT	ORTte	7.1	1.6	1.6	1.1	1.3	1	0.5	1.3	0.8	0.6	1.4	0.8	0.7	0.1
ORT	ORTte	8	1.4	2.1	1.1	1.5	1	0.8	1.9	1.1	0.7	1.4	1.1	0.5	0
ORT	ORTte	17.1	2	1.8	1.4	1.9	1.3	0.9	1.8	1.2	0.8	1.8	1.3	1.3	0.3
ORT	ORTte	13.7	2.6	1.6	1.3	1.9	1.4	1	2.1	1.2	1.4	1.5	1.2	0.6	0
ORT	ORTte	14.8	4.6	3.1	1.6	2.1	1.2	1.9	2.1	1.1	0.9	1.6	1.2	1	0
ORT	ORTte	14.2	2.5	1.3	2.4	1.6	1.2	0.8	1.7	1	1.3	1.6	1.1	1	0
ORT	ORTte	13.4	2.3	1.8	1.8	2.1	1.4	0.8	1.9	1.2	0.7	1.5	1.1	0.8	0
ORT	ORTte	8.6	1.9	1.5	2	1.4	1.1	0.9	1.5	0.9	0.7	1.5	0.9	0.5	0
ORT	ORTte	10.4	2.4	1.8	1.8	1.8	1.2	1.2	1.9	1.3	1.4	1.6	1.2	0.7	0.3
ORT	ORTte	11	3	3.2	1.5	1.8	1.2	1.3	2	1	1.3	1.5	1.1	0.8	0.1
ORT	ORTte	7.7	2.2	1	0.9	1.5	1.1	0.9	1.9	1	0.9	1.5	0.9	0.6	0
ORT	ORTte	17.5	3	2.9	1.5	2.1	1.4	1.3	1.6	1.2	1.5	1.5	1	0.8	0.2
ORT	ORTte	9.7	1.8	2.1	1.3	1.9	1.1	0.8	1.7	1.2	1	1.3	0.7	0.6	0
ORT	ORTte	8.3	3.2	2.8	1.4	1.7	1.1	1	1.9	1.3	1.2	2	1.4	1.4	0.1
ORT	ORTte	18.4	2.1	2.2	2.5	1.7	1.1	1.2	2.3	1.3	1	1.8	1.3	0.9	0.3
ORT	ORTte	10.6	2	1.4	1.1	1.6	1.2	1.1	2.1	1.1	1.1	2	1.2	1.3	0.3
ORT	ORTte	7	2.1	2.6	1.7	1.6	0.9	0.9	1.7	1.2	1	1.9	1.3	1.6	0
ORT	ORTte	14	3.3	2.4	1.8	2	1.1	1.8	1.6	1.2	1.3	1.9	1.3	0.8	0
ORT	ORTte	6.1	1.1	2.4	1.8	1.9	1.2	1.4	1.6	0.9	0.5	2.2	1	1.7	0
ORT	ORTte	11	2.7	1.9	2.3	1.9	1.1	1.2	1.7	1.4	1.4	1.5	1.2	0.9	0.3
ORT	ORTte	10.3	1.6	1.3	1.5	1.5	1.2	0.8	1.4	0.9	0.9	1.4	1.1	0.9	0.3
ORT	ORTte	7.7	2	1.1	1.4	1.8	1	0.9	1.2	1	0.7	1.5	1.1	0.7	0.2
ORT	ORTte	13.7	2.9	2.1	2.4	1.9	1.2	1.6	2.4	1.3	1.2	2	1.3	1.4	0
ORT	ORTte	11.4	2.1	1.9	1.3	1.8	1.3	1.4	1.6	1	1	1.8	1.3	1.2	0
ORT	ORTte	6.2	1.6	2.4	0.8	1.8	1.1	0.9	1.8	1.3	0.8	1.8	1	1.6	0
ORT	ORTte	11.8	2.2	1.8	2.2	1.5	1.1	0.9	1.3	0.8	0.7	1.6	1.3	1	0
ORT	ORTte	11.6	3	2.2	2	1.9	1.3	1	2	1.3	1.2	1.3	1	0.6	0.2
ORT	ORTte	12.1	1.6	2.6	3.5	1.6	0.9	1	1.9	1	1	1.7	1.1	1.2	0.3
ORT	ORTte	9	2.6	2.1	2.1	1.8	1.1	0.7	1.8	1.2	0.6	1.9	1.1	0.9	0.2
ORT	ORTte	7.7	2	2.5	2.2	1.1	1	0.9	1.9	1.2	1.4	1.1	0.8	1	0
ORT	ORTte	10.6	2.4	1.3	2	1.4	0.7	0.6	1.4	0.9	0.5	1.3	0.8	0.6	0.1
ORT	ORTte	7	1.8	2.8	1	1.9	1.2	0.4	1.5	0.7	0.8	1.6	1.1	0.7	0.1
ORT	ORTte	6.2	1.9	1.1	1.3	1.5	1.2	0.7	1.5	1	0.9	1.5	0.9	0.6	0
ORT	ORTte	7.6	1.5	1.3	1.2	1.3	0.7	0.6	1.4	0.8	0.8	1.3	0.8	0.6	0
ORT	ORTte	8	2	1	1.8	1.5	0.9	1.1	1.8	1	1.1	1.5	0.9	1.1	0
TRI	TRIaq	19.5	4.8	5.3	5.3	6.4	2	3.1	6.3	2.1	2.5	6.2	2.1	2.9	0
TRI	TRIaq	22.6	10.7	5.6	3.8	8.3	2.7	2.2	10.1	2.1	2.3	7.8	2.4	2.9	0
TRI	TRIaq	12.9	3.3	3	4	6.5	1.7	2.2	6.4	1.9	2.3	6.9	1.9	2.2	0
TRI	TRIaq	16.2	4.8	6.5	4	8.1	2.2	3.1	7.4	2.4	3.6	7.2	1.9	3.5	0
TRI	TRIaq	24.2	7.3	6.6	5.1	8.8	2.7	2.3	7.4	2.5	2.1	9.2	2.8	1.6	0
TRI	TRIaq	31.4	10.5	12.4	7.4	8.7	2.3	1.1	10	1.8	2.1	10.2	2.2	1.5	0
TRI	TRIaq	31.5	9.2	8.5	6.7	11.8	2.8	1.7	12	2.2	2.5	11.1	2.7	1.3	0
TRI	TRIaq	35.6	11.8	10.7	7.7	10.8	2.6	2.9	8.3	2.6	3	12.3	2.8	1.9	0
TRI	TRIaq	29.6	8.4	9.5	6.5	9.8	3.2	3.1	7.7	3	2.5	12.7	3.1	1.3	0
TRI	TRIaq	13.6	6.4	4.2	1.6	7.5	2	2.8	6.5	2.1	2.2	7	2.1	2	0
TRI	TRIaq	16.5	7.2	4.8	3.5	8.2	2	3.1	9.1	2	2.8	8.5	1.8	2	0
TRI	TRIaq	13.5	6.1	5.2	2.2	7.5	1.9	0.9	8.6	1.8	2.3	5	1.6	2.6	0
TRI	TRIaq	20.2	7.8	6.7	3.6	9.2	2	2.4	11	2.2	1.8	10.2	2.3	2	0
TRI	TRIaq	16	6.7	5.5	2.7	9.1	1.9	2.1	8.6	2.1	2.2	7.6	1.9	1.4	0
TRI	TRIaq	16.1	7.7	5.2	2.5	10.3	2.2	3	9.5	2	2.5	8.6	1.8	1.9	0
TRI	TRIaq	12.7	6.5	4.7	1.2	7.7	1.8	1.8	7.6	2.1	1.7	8.4	2	2.3	0
TRI	TRIaq	21.1	8.5	6.9	3.7	10	2.4	3	8.8	1.7	2.2	9.3	2	2.5	0
TRI	TRIaq	19.8	6.9	6.1	4.2	7.7	2.1	3.9	7.5	2.1	3.4	8	1.9	2.2	0
TRI	TRIaq	15.7	7.6	4.2	2.2	8.8	2.2	2.4	8.6	2.1	2.3	9.2	1.8	1.9	0
TRI	TRIaq	18.2	7	6.8	3.1	5.6	1.5	2.8	6.8	1.9	1.7	7.3	1.6	2.1	0
TRI	TRIaq	16.8	8.5	4.9	2.3	9.8	2.5	3.8	9.8	2.6	2.1	10.4	2.5	1.7	0
TRI	TRIaq	13.7	6	4	1.8	8.5	2.5	2.3	8.7	2.5	2.1	8.8	2.5	0.7	0
TRI	TRIaq	13.8	5.9	4.1	1.6	6.8	1.8	2.4	8.6	2.3	2.6	8.3	2	0.9	0
TRI	TRIaq	19.4	7.8	6.2	3	8.3	2.5	2.3	11.4	2.6	1.6	7.6	2	0.5	0
TRI	TRIaq	16	7.3	5.5	2.7	6.2	2.2	4	7.5	2.5	2.5	6.9	2.4	1.8	0
TRI	TRIaq	15.5	6.8	4	2.9	6	2.1	2.6	7.9	2.6	3.6	6.7	2.4	2.2	0
TRI	TRIaq	18.5	6.7	6.1	3.6	7.8	2.1	3.2	6.9	2.1	3.3	7	2.3	1.8	0
TRI	TRIaq	18.6	7.8	6.3	3.3	6.6	2.3	2.1	8.4	2.7	2.8	7.8	2.6	2.2	0
TRI	TRIaq	14	6.7	3.9	1.8	8.4	2.7	3	9.5	2.6	2.7	7.9	2	0.8	0
TRI	TRIaq	15.7	5.2	4.4	2.8	7	2.6	2.8	7.5	2.5	3.3	8.1	2.6	1.8	0
TRI	TRIaq	18.8	7	5.9	3.3	4.9	1.7	1.9	5.7	2.2	2.4	7.6	2.3	1.5	0
TRI	TRIaq	18.7	8	5	2.8	9.2	2.5	2.6	9.2	2	2.1	8.8	2	1.5	0
TRI	TRIaq	14.3	6.2	4.3	2.5	10.8	2.3	2.1	10.3	2	1.5	7	1.9	1.4	0
TRI	TRIaq	11.2	4.9	2.5	1.3	7.5	1.8	2.1	9	1.7	1.7	6.6	1.6	1.5	0
TRI	TRIaq	10.8	5.1	3.2	1.6	7.5	1.8	2.1	7.2	1.8	1.7	7.1	1.8	1.5	0
TRI	TRIaq	13.6	5.5	4.3	2	8.2	1.7	2.3	7	1.9	2.2	7.8	1.7	1.7	0
TRI	TRIaq	21.5	9.5	5.2	3.5	10	2.3	2.5	9.3	2.3	2.1	8.7	2	1.4	0
TRI	TRIaq	18.2	7.6	5.4	3.2	9.2	2.4	2.4	10.1	2.2	2.5	8	1.9	1.8	0
TRI	TRIaq	12.2	4.9	3.8	1.8	10	1.9	3	6.6	1.5	2.1	5.9	1.8	1.5	0
TRI	TRIaq	17.4	7.4	3.9	3	9	2.1	2.5	9.9	2	2.3	9	1.9	1.6	0
TRI	TRIaq	13.8	6	3.8	2.2	9.3	2.2	3.2	7.9	1.9	2.2	7.8	1.8	1.6	0
TRI	TRIaq	17.2	7.8	5	2.8	9	2.2	1.9	9.2	1.9	3.7	7.8	2.1	1.6	0
TRI	TRIaq	16.1	6.4	4.5	2.5	10.3	2.3	3	9	2.2	1.6	6.9	1.9	1.5	0
TRI	TRIaq	13.8	6.4	3.7	1.8	7	2.1	3.1	6.9	2.3	2	5.5	2	1.2	0
TRI	TRIaq	21.9	8.3	7.2	3.4	6.9	2	3.1	7.8	2.2	1.3	8.7	2.6	2.6	0
TRI	TRIaq	16.5	7.2	4.5	2.8	8.3	2.1	2.8	9.7	2.2	2.2	6.5	1.8	1.8	0
TRI	TRIaq	15.7	6.2	4	2.4	10.4	2.1	2.4	10	2.4	2	9	2.1	1.6	0
TRI	TRIaq	13	5.8	3.5	1.8	8.6	2.1	2	7.4	2	2.2	7.3	1.8	1.7	0
TRI	TRIaq	15.8	7	4.6	2.3	8.4	2.6	1.9	9.5	2.6	2.8	7.7	2.2	2.4	0
TRI	TRIaq	13.1	5.8	3.7	1.9	9.8	2.4	2.8	9.1	2.2	1.7	5.5	1.8	1.6	0
TRI	TRIte	10.7	4.4	3.6	1.9	4.3	2.7	1.7	5.5	2.7	1.8	6.2	2.9	1.8	0
TRI	TRIte	11	5.5	2.7	1.9	4.7	2.8	1.9	5.7	2.7	2.6	5.1	2.5	2.4	0
TRI	TRIte	8.5	5	2.7	1.1	6.8	2.1	1.8	5.9	2.1	1.7	4	2	0.8	0
TRI	TRIte	8.4	3.7	2.4	1.8	4.3	2.3	1.9	4.3	2.5	1.8	3.5	2.1	1.5	0
TRI	TRIte	7.8	4.3	3	1.1	4.4	1.8	1.7	5.4	2.8	1.6	5.6	3.2	2.1	0
TRI	TRIte	10.5	4.3	3.4	1.6	5.1	2.8	1.8	5.9	3.2	1.7	5.3	2.8	1	0
TRI	TRIte	10.7	3.7	3.5	1.9	5.2	2.4	1.5	5.6	2.7	1.9	5.8	2.6	1.7	0
TRI	TRIte	8.2	3	2.7	1.4	4.3	2.4	1.4	5.4	2.6	1.7	4.2	2.2	2	0
TRI	TRIte	10.2	3.6	2.7	2.2	4.6	2.5	1.3	4.9	2.1	2	4.9	2.3	1.6	0
TRI	TRIte	12.2	4.5	3.9	2.9	5.2	2.6	2.3	5	2.9	1.9	5.3	2.7	1.5	0
TRI	TRIte	11.5	4.5	4.1	1.8	4.6	2.3	2.7	4.9	2.7	1.7	5.6	2.9	1.6	0
TRI	TRIte	7.6	3.4	2.3	1.1	5.8	2.6	2	5.7	2.4	1.7	5.1	2.5	0.9	0
TRI	TRIte	8.7	3	3.2	1.7	4.4	2.4	1.5	5.1	2.7	1.7	4.5	2.6	1.4	0
TRI	TRIte	8.5	3.3	3.4	1.1	3.8	2	1.6	4.7	2.2	1.6	3.9	2	1.1	0
TRI	TRIte	8.7	3.7	2.2	1.6	5.3	2.5	1.4	5.4	2.4	1.8	4.2	2.1	2	0
TRI	TRIte	9.3	2.8	3.1	1.8	5.3	2.3	1.6	5.3	2.8	2.2	4.3	2.5	1.7	0
TRI	TRIte	10.8	2.8	1.7	2.5	3.5	2.2	1.7	4	1.9	1.6	3.9	2.1	1.4	0
TRI	TRIte	10.7	4.8	3.1	1.7	5.2	2.7	2	5.7	2.8	2.7	5.3	2.2	2.1	0
TRI	TRIte	10.2	3	2.7	2.4	5.7	2.5	2.3	4	2.4	1.5	3.7	1.9	1.6	0
TRI	TRIte	9.1	4.3	2.8	1.3	4.5	2	2.1	4.9	2.1	1.7	4.2	2.2	0.9	0
TRI	TRIte	13.1	4.3	4.4	3	4.8	2.3	1.6	4.9	2.6	1.7	5.7	2.5	2.3	0
TRI	TRIte	11.1	5.7	3.2	1.8	5	2.6	2.1	6.4	3.1	2.7	5.9	2.9	2	0
TRI	TRIte	9.4	4	3.1	0	5.2	1.9	1.7	5.1	2.3	1.4	4.1	2.3	1	0
TRI	TRIte	11.6	4.4	3.5	2.3	5.1	2	1.8	4.5	1.8	0.9	4.4	1.9	1.7	0
TRI	TRIte	15.1	6	4.9	3.1	5.9	2.6	1.7	5.3	2.7	1.6	6.4	2.2	1.9	0
TRI	TRIte	11	4.1	3.5	2.3	4.8	2.6	1.3	5	2.3	1.6	4.3	2.2	1.2	0
TRI	TRIte	14	4.2	3.9	3.1	4.8	2.2	1.8	4.3	2.4	1.6	4.6	1.9	1.7	0
TRI	TRIte	9.8	4.4	3	1.4	5.6	2.6	1.8	4.8	2.3	1.7	4	1.8	1	0
TRI	TRIte	11.4	2.4	2.7	2.1	3.5	2	1.1	3.7	2	1.5	4.3	2.1	1.1	0
TRI	TRIte	11.5	3.1	3.2	2.8	6.1	2.6	1.8	5.1	2.4	1.4	3.9	2.1	1.5	0
TRI	TRIte	10.7	3.8	3.3	1.8	6.2	2.7	2.7	3.7	1.6	1.7	3.9	2.1	1.2	0
TRI	TRIte	9.8	3.6	3.7	2.1	4.5	2	2.1	4.1	2	1.3	4.3	2.1	1.7	0
TRI	TRIte	7.7	4.4	2.3	0	5.6	2.5	1.7	6.4	2.6	1.6	4.4	2	1	0
TRI	TRIte	9.3	2.8	2.4	2.4	4	1.8	1.6	3.7	1.9	1.5	3.7	2	1.1	0
TRI	TRIte	10.4	2.7	1.9	1.7	2.9	1.5	1.3	4	2	0.9	4	1.9	1.7	0
TRI	TRIte	5.6	2.4	1.6	0.8	3	1.6	1.2	3.6	2	1.3	3.2	1.8	0.9	0
TRI	TRIte	11.5	2.9	2.1	1.9	3.9	2.2	1.4	4.5	2.4	1.6	3.5	1.9	1.4	0
TRI	TRIte	10.7	2.9	2.3	1.3	4.3	2.1	1.2	4.5	1.9	1.3	3.7	1.7	1.3	0
TRI	TRIte	9.1	4	2.9	1.2	4.2	1.7	1.9	3.9	2	1.5	4.1	2.2	1	0
TRI	TRIte	8.7	2.4	2.2	1.5	3.4	1.9	1.7	2.9	1.8	1	2.6	1.7	0.7	0
TRI	TRIte	9.1	2.7	2.1	1.6	4.1	2.3	1.5	4.5	2.1	1.8	3.1	1.7	1.2	0
TRI	TRIte	11.7	3.4	2.5	1.9	4.1	2.1	1.9	3.4	1.9	1.2	3.4	2	1.4	0
TRI	TRIte	11	2.5	2	1.8	4.1	2.3	1.6	4.8	2.3	1.9	4	1.9	1.7	0
TRI	TRIte	7.5	2.5	1.9	1.5	3.8	1.9	1.5	4.3	1.8	2	3.5	1.6	1.2	0
TRI	TRIte	6.8	2.8	2.1	0.8	4.3	2.2	1.5	4.9	2	1.5	4.1	1.8	1.2	0
TRI	TRIte	10.8	2.5	2.3	1.8	3.9	2.1	1.5	4.1	2.2	1.5	3.4	1.7	1	0
TRI	TRIte	7.7	2.9	2.3	1.7	3.8	1.8	1.6	4.8	1.9	1.8	3.5	1.8	0.9	0
TRI	TRIte	9.2	3.2	2.3	1.2	4.8	2.5	1.5	5.4	2.3	1.3	4.5	2.1	1.4	0
TRI	TRIte	10.9	4.5	3.1	1.1	4.6	2.7	1.6	4.9	2.4	1.8	4	2.5	1.5	0
TRI	TRIte	8.8	3.8	2.8	1.3	4.7	2.3	1.8	5	2.3	1.6	4	2	1.1	0
